# Supplementary material for: Pch2 orchestrates the meiotic recombination checkpoint from the cytoplasm
Source: PLoS Genet. 2021 Jul 14;17(7):e1009560. doi: 10.1371/journal.pgen.1009560 (PMC8312941; doi:10.1371/journal.pgen.1009560)
Supplement: S1 File — Excel workbook with separate spreadsheets containing numerical data underlying the corresponding figure panels. (XLSX) [file pgen.1009560.s012.xlsx]

## Sheet: Fig 1A
Fig 1A: Sporulation efficiency %
wild type	zip1Δ	zip1Δ GFP-PCH2
65	1	0
64	1	1
55	3	0

## Sheet: Fig 1B
Fig 1B: Quantification of western blot
			Orc1-3mAID	Pch2	Hop1-T318ph	Pgk1		Orc1-3mAID/Pgk1	Pch2/Pgk1	Hop1-T318ph/Pgk1
			Volume	Volume	Volume	Volume
wt			987	22866	23841	211541		0.00466576	0.108093	0.112702
zip1Δ			2863	16253	350093	231201		0.0123832	0.0702981	1.51424
zip1Δ GFP-PCH2			691	114193	404724	210095		0.00328899	0.54353	1.92639
zip1Δ GFP-PCH2 orc1-3mAID-EtOH			28716	90588	383664	212481		0.135146	0.426335	1.80564
zip1Δ GFP-PCH2 orc1-3mAID-Auxin			1034	99097	384297	207846		0.00497484	0.476781	1.84895
zip1Δ pch2Δ			5768	210	93715	209399		0.0275455	0.00100287	0.447543

## Sheet: Fig 1D_ S8A Fig
Fig 1D / S8A Fig: GFP-Pch2 signal in whole cells. Raw data
					zip1Δ GFP-PCH2					zip1Δ GFP-PCH2 orc1-3mAID
				zip1Δ GFP-PCH2_01	Area	Mean	IntDen		zip1Δ GFP-PCH2 orc1-3mAID_01	Area	Mean	IntDen
Even numbers = nuclear				1	5.991	367.263	2200.39		1	3.481	410.91	1430.54
Odd numbers = cytoplasm				2	24.383	357.5	8716.89		2	17.512	471.15	8250.99
grey cells = image background				3	5.609	437.56	2454.23		3	5.117	408.284	2089.02
				4	23.389	417.906	9774.6		4	32.176	488.878	15730.4
				5	7.314	397.463	2907.21		5	5.807	303.349	1761.46
				6	21.319	385.948	8228.07		6	20.902	366.269	7655.57
				7	5.991	356.457	2135.65		7	4.457	339.17	1511.76
				8	31.46	357.542	11248.2		8	18.717	405.377	7587.38
				9	5.688	355.819	2023.91		9	4.976	321.936	1601.93
				10	23.618	363.672	8589.23		10	30.585	412.309	12610.6
				11	6.136	383.908	2355.81		11	5.152	299.475	1542.82
				12	24.282	379.585	9217		12	26.726	369.062	9863.49
				13	7.578	346.497	2625.81		13	4.207	331.283	1393.6
				14	30.212	343.68	10383.1		14	23.552	434.058	10223
				15	6.928	327.888	2271.48		15	4.853	324.792	1576.16
				16	22.62	277.574	6278.78		16	18.33	424.13	7774.32
				17	7.314	341.274	2496.22		17	3.868	212.657	822.601
				18	24.8	314.843	7808.27		18	18.159	287.054	5212.49
				19	5.389	404.022	2177.32		19	4.123	265.353	1094.09
				20	28.405	361.441	10266.7		20	17.93	331.617	5945.89
				21	6.396	313.996	2008.23		21	33.179	131.815	4373.46
				22	30.181	368.818	11131.2		22	19.244	141.777	2728.4
				23	6.84	385.478	2636.55		23	30.752	141.846	4362.08
				24	23.069	400.597	9241.21
				25	5.653	300.674	1699.67		zip1Δ GFP-PCH2 orc1-3mAID_02	Area	Mean	IntDen
				26	18.515	292.782	5420.75		1	4.273	315.703	1348.88
				27	4.892	378.722	1852.86		2	24.928	397.033	9897.21
				28	26.655	371.525	9903.18		3	4.369	276.05	1206.15
				29	44.827	134.767	6041.22		4	25.42	334.04	8491.4
				30	60.181	134.263	8080.12		5	4.413	258.813	1142.21
				31	34.919	129.798	4532.45		6	21.961	308.624	6777.65
									7	3.495	276.594	966.577
									8	25.425	359.408	9137.84
				zip1Δ GFP-PCH2_02	Area	Mean	IntDen		9	5.653	296.293	1674.9
				1	7.156	459.864	3290.87		10	33.381	365.071	12186.4
				2	13.671	412.621	5640.77		11	4.369	293.644	1283.02
				3	7.93	468.262	3713.24		12	21.754	319.978	6960.89
				4	18.049	451.432	8147.77		13	4.862	353.762	1719.86
				5	7.947	397.467	3158.83		14	33.082	418.505	13845
				6	17.082	366.267	6256.45		15	4.431	356.223	1578.37
				7	6.84	364.064	2490.08		16	35.253	411.193	14496
				8	14.194	330.086	4685.14		17	2.936	337.786	991.848
				9	8.853	440.471	3899.46		18	22.225	428.118	9514.76
				10	16.049	397.082	6372.63		19	3.508	296.668	1040.64
				11	9.882	330.997	3270.75		20	15.86	372.881	5913.77
				12	13.644	359.979	4911.64		21	3.2	308.481	987.158
				13	5.943	399.893	2376.55		22	23.97	388.794	9319285
				14	18.932	419.786	7947.49		23	50.981	130.047	6629945
				15	7.653	328.403	2513.24		24	17.495	132.678	2321184
				16	22.37	324.746	7264.46		25	22.91	133.99	3069752
				17	6.312	392.095	2474.99
				18	24.884	365.867	9104.23		zip1Δ GFP-PCH2 orc1-3mAID_03	Area	Mean	IntDen
				19	5.679	412.632	2343.43		1	6.664	317.501	2115.79
				20	20.295	419.487	8513.44		2	21.75	390.184	8486.46
				21	7.6	383.488	2914.57		3	4.207	338.258	1422.94
				22	19.956	370.659	7397.04		4	14.783	389.07	5751.5
				23	6.383	340.969	2176.25		5	4.431	380.175	1684.5
				24	20.748	387.259	8034.72		6	22.55	498.223	11234.9
				25	35.864	150.997	5415.42		7	3.622	295.306	1069.61
				26	43.306	149.196	6461.15		8	23.741	390.702	9275.71
				27	46.313	138.415	6410.43		9	4.202	362.591	1523.71
									10	30.005	415.408	12464.3
									11	5.451	285.915	1558.42
				zip1Δ GFP-PCH2_03	Area	Mean	IntDen		12	32.084	347.335	11143.9
				1	7.816	412.744	3225.82		13	4.431	303.751	1345.88
				2	19.596	420.459	8239.31		14	24.444	378.613	9254.99
				3	8.211	453.009	3719.72		15	4.431	283.75	1257.26
				4	22.352	493.123	11022.3		16	24.484	323.867	7929.56
				5	5.679	332.656	1889.23		17	5.653	276.735	1564.34
				6	16.519	309.185	5107.43		18	25.702	304.685	7830.9
				7	7.692	306.772	2359.83		19	3.262	279.752	912.44
				8	24.444	297.019	7260.45		20	19.504	361.144	7043.63
				9	8.163	346.938	2831.98		21	3.78	304.247	1150.14
				10	13.178	349.945	4611.68		22	16.203	365.63	5924.12
				11	6.462	476.987	3082.13		23	32.3	164.298	5306.76
				12	12.796	501.941	6422.76		24	32.862	141.68	4655.92
				13	10.413	399.139	4156.39		25	12.664	149.356	1891.45
				14	34.322	424.902	14583.3
				15	42.128	147.418	6210.47
				16	24.686	181.1	4470.66
				17	29.064	144.333	4194.95

## Sheet: Fig 2A
Fig 2A: Quantification of western blot
		Pch2	Pgk1	Pch2/Pgk1
		Volume	Volume
wild type		292204	491127	0.594966
GFP-PCH2 (hom)		564801	451008	1.25231
GFP-PCH2 (hem)		411729	470374	0.875323
zip1Δ		260297	463993	0.560993
zip1Δ GFP-PCH2 (hom)		539578	483826	1.11523
zip1Δ GFP-PCH2 (hem)		468864	479446	0.977929

## Sheet: Fig 2B
Fig 2B: Sporulation efficiency (%)
wild type	GFP-PCH2	GFP-NES-PCH2	GFP-NLS-PCH2	pch2Δ	zip1Δ	zip1Δ GFP-PCH2	zip1Δ GFP-NES-PCH2	zip1Δ GFP-NLS-PCH2	zip1Δ pch2Δ
70	73	83	87	94	4	0	1	13	80
77	80	83	69	80	7	1	2	5	83
70	76	77	69	86	5	2	0	9	85
80	87	81	75		8	1	5	14
82	83	69	85		12	2	1	20
82	83	75	76		17	2	0	21
58					1	0	0	14
57					0	0	0	14
58					2	0	0	13
81					7	4	2	15
79					3	1	1	7
83					3	1	2	9

## Sheet: Fig 2C
Fig 2C: Sporulation efficiency (%)
wild type	GFP-PCH2	GFP-NES-PCH2	GFP-NLS-PCH2	pch2Δ	zip1Δ	zip1Δ GFP-PCH2	zip1Δ GFP-NES-PCH2	zip1Δ GFP-NLS-PCH2	zip1Δ pch2Δ
79	88	75	83	84	3	0	0	60	87
88	75	81	81	75	2	0	0	42	82
81	78	66	80	82	4	1	0	51	79
79	89	72	87		8	1	1	67
70	94	76	90		12	2	2	72
75	87	72	88		10	4	4	71
83					4	1	1	59
78					4	1	2	53
79					3	0	0	56

## Sheet: Fig 3B_S8B Fig
Fig 3B / S8B Fig: GFP-Pch2 signal in whole cells. Raw data
					GFP-PCH2					GFP-NES-PCH2					GFP-NLS-PCH2					GFP-NLS-PCH2 (hom)					zip1Δ GFP-PCH2					zip1Δ GFP-NES-PCH2					zip1Δ GFP-NLS-PCH2					zip1Δ GFP-NLS-PCH2 (hom)
				GFP-PCH2_01	Area	Mean	IntDen		GFP-NES-PCH2_01	Area	Mean	IntDen		GFP-NLS-PCH2_01	Area	Mean	IntDen		GFP-NLS-PCH2 (hom)_01	Area	Mean	IntDen		zip1Δ GFP-PCH2_01	Area	Mean	IntDen		zip1Δ GFP-NES-PCH2_01	Area	Mean	IntDen		zip1Δ GFP-NLS-PCH2_01	Area	Mean	IntDen		zip1Δ GFP-NLS-PCH2 (hom)_01	Area	Mean	IntDen
Even numbers = nuclear				1	4.431	239.726	1062.19		1	5.415	213.824	1157.96		1	4.936	324.509	1601.89		1	4.87	394.006	1918.98		1	6.998	227.757	1593.83		1	4.976	158.645	789.404		1	5.556	268.664	1492.74		1	6.695	430.567	2882.49
Odd numbers = cytoplasm				2	29.878	203.811	6089.35		2	22.633	200.507	4538.16		2	18.673	187.372	3498.77		2	30.541	210.544	6430.27		2	16.8	224.992	3779.94		2	26.783	159.774	4279.2		2	18.844	175.066	3299.01		2	16.774	242.281	4064.01
grey cells = image background				3	5.363	238.961	1281.48		3	5.244	198.402	1040.43		3	4.277	403.951	1727.7		3	7.139	441.741	3153.41		3	6.717	226.62	1522.12		3	4.936	144.604	713.816		3	3.886	302.476	1175.36		3	7.521	450.009	3384.53
				4	23.715	195.094	4626.6		4	22.611	203.227	4595.26		4	19.675	213.022	4191.23		4	21.609	213.571	4615.1		4	21.288	216.185	4602.22		4	18.893	150.672	2846.61		4	18.792	178.751	3359.01		4	17.235	261.555	4508.03
				5	5.244	364.837	1913.23		5	7.059	199.798	1410.47		5	5.644	268.124	1513.31		5	7.314	395.334	2891.64		5	7.807	270.279	2110		5	3.095	154.124	476.946		5	6.084	309.926	1885.47		5	8.739	516.588	4514.27
				6	26.361	247.874	6534.2		6	40.933	224.064	9171.53		6	14.312	189.331	2709.78		6	15.855	192.181	3047.08		6	21.732	235.78	5124.05		6	17.851	164.399	2934.67		6	20.471	188.134	3851.24		6	20.453	267.273	5466.58
				7	5.925	308.269	1826.62		7	5.209	205.927	1072.65		7	5.415	428.312	2319.52		7	6.84	519.192	3551.11		7	6.84	247.571	1693.31		7	4.431	142.655	632.083		7	7.314	312.721	2287.37		7	6.712	545.075	3658.66
				8	28.168	220.769	6218.52		8	23.249	215.752	5015.97		8	10.989	230.098	2528.6		8	20.84	206.981	4313.49		8	20.374	228.505	4655.57		8	17.921	150.341	2694.29		8	18.132	211.729	3839.12		8	13.231	272.445	3604.72
				9	4.73	395.482	1870.54		9	5.925	223.344	1323.4		9	7.89	541.949	4276.12		9	13.257	616.25	8169.87		9	6.396	228.304	1460.17		9	6.787	154.537	1048.83		9	7.473	343.954	2570.26		9	7.314	579.877	4241.47
				10	19.86	264.681	5256.5		10	7.336	218.666	1604.22		10	13.402	229.016	3069.38		10	23.829	243.096	5792.74		10	16.567	236.94	3925.47		10	16.44	156.306	2569.65		10	20.937	213.562	4471.29		10	32.185	278.259	8955.82
				11	6.462	321.017	2074.3		11	8.106	252.168	2043.99		11	6.259	437.869	2740.83		11	9.125	533.161	4865.34		11	5.807	296.166	1719.75		11	5.358	167.952	899.943		11	8.558	290.466	2485.93		11	7.209	538.242	3880.15
				12	37.086	226.905	8415.09		12	32.212	250.744	8076.87		12	18.972	216.112	4100.03		12	16.339	229.406	3748.21		12	21.499	254.412	5469.69		12	25.935	178.981	4641.8		12	20.097	193.728	3893.38		12	20.589	294.692	6067.54
				13	6.523	308.271	2010.91		13	5.688	230.379	1310.4		13	9.297	342.089	3180.36		13	8.273	502.1	4153.72		13	6.251	266.423	1665.32		13	5.644	166.28	938.497		13	9.24	314.258	2903.66		13	9.191	578.175	5314.23
				14	22.954	230.312	5286.64		14	19.429	237.16	4607.77		14	27.627	176.253	4869.33		14	21.842	264.473	5776.66		14	21.214	254.255	5393.66		14	20.88	176.557	3686.42		14	18.959	211.895	4017.24		14	21.24	291.415	6189.65
				15	8.809	303.151	2670.44		15	4.009	196.568	788.015		15	8.132	312.985	2545.2		15	8.919	486.995	4343.44		15	6.084	320.697	1951.01		15	3.569	163.153	582.341		15	6.805	264.914	1802.62		15	5.415	380.399	2060.04
				16	31.965	227.464	7270.98		16	19.759	207.2	4094		16	15.126	184.628	2792.6		16	39.583	251.854	9969.19		16	33.28	285.189	9491.02		16	19.631	179.192	3517.75		16	20.159	188.146	3792.77		16	14.088	232.669	3277.89
				17	4.853	215.177	1044.22		17	2.923	179.152	523.685		17	7.943	363.233	2885.16		17	9.134	769.011	7024.33		17	6.259	208.928	1307.78		17	6.805	187.029	1272.64		17	7.222	287.763	2078.26		17	5.503	434.691	2392.28
				18	16	191.423	3062.82		18	14.449	180.934	2614.25		18	16.809	200.824	3375.68		18	28.295	272.146	7700.39		18	17.337	224.345	3889.38		18	26.515	204.962	5434.51		18	24.168	211.56	5112.88		18	15.574	250.815	3906.18
				19	4.035	201.479	813.018		19	5.772	223.105	1287.66		19	6.207	419.439	2603.34		19	10.651	614.361	6543.41		19	6.47	238.714	1544.59		19	5.75	175.88	1011.23		19	8.286	307.314	2546.37		19	6.998	499.8	3497.57
				20	16.519	210.696	3480.49		20	16.967	213.635	3624.83		20	26.251	209.385	5496.59		20	18.137	252.519	4579.83		20	24.849	213.063	5294.36		20	23.165	206.439	4782.21		20	30.634	201.656	6177.43		20	23.504	246.845	5801.79
				21	4.87	233.897	1139.18		21	5.679	192.193	1091.51		21	6.387	370.079	2363.67		21	11.288	991.631	11193.7		21	6.664	247.976	1652.48		21	7.89	187.002	1475.49		21	6.079	343.79	2089.98		21	8.989	431.969	3883.05
				22	17.745	215.712	3827.89		22	14.844	195.682	2904.75		22	19.838	177.032	3511.92		22	34.629	271.525	9402.7		22	23.126	249.204	5763.02		22	27.68	191.596	5303.31		22	21.086	188.146	3967.27		22	27.042	248.206	6712.06
				23	3.253	200.728	652.931		23	4.941	198.501	980.744		23	7.244	439.316	3182.44		23	11.956	772.823	9240.09		23	6.259	286.728	1794.76		23	6.47	157.916	1021.79		23	5.679	361.978	2055.75		23	8.484	486.906	4130.75
				24	10.796	166.207	1794.34		24	19.033	205.104	3903.81		24	36.462	203.153	7407.4		24	47.658	252.798	12047.9		24	20.563	251.36	5168.73		24	26.576	160.575	4267.48		24	21.407	196.762	4212.08		24	14.91	287.165	4281.67
				25	4.431	341.708	1514.06		25	5.279	223.012	1177.33		25	8.264	774.963	6404.21		25	6.114	440.593	2693.96		25	6.712	273.563	1836.22		25	5.925	164.179	972.823		25	7.807	292.065	2280.07		25	6.198	422.634	2619.45
				26	13.785	245.111	3378.83		26	24.124	225.572	5441.6		26	22.506	248.06	5582.82		26	15.398	251.94	3879.4		26	23.262	246.915	5743.74		26	27.258	168.497	4592.84		26	15.271	182.395	2785.28		26	19.631	255.656	5018.82
				27	5.134	210.34	1079.92		27	4.22	217.918	919.583		27	6.251	360.095	2250.84		27	10.638	858.556	9132.95		27	5.772	242.892	1401.86		27	5.499	178.662	982.463		27	6.787	246.351	1671.97		27	5.152	470.325	2423
				28	14.246	177.985	2535.65		28	23.253	251.066	5838.08		28	16.897	207.86	3512.22		28	38.475	267.243	10282.3		28	30.04	250.661	7529.9		28	18.677	172.691	3225.4		28	21.732	167.586	3642.03		28	19.869	237.77	4724.13
				29	74.327	119.429	8876.79		29	3.991	201.67	804.921		29	6.857	286.595	1965.26		29	6.928	323.64	2242.05		29	6.541	227.362	1487.13		29	4.976	174.67	869.147		29	6.387	243.155	1553.02		29	8.114	406.666	3299.87
				30	33.587	123.535	4149.23		30	15.31	210.242	3218.84		30	20.796	158.411	3294.31		30	31.319	213.395	6683.38		30	19.077	232.842	4441.99		30	19.003	182.391	3465.89		30	31.623	170.131	5379.99		30	17.218	231.258	3981.77
				31	34.181	123.249	4212.77		31	6.664	219.856	1465.09		31	6.383	298.939	1907.99		31	10.778	1233.73	13297.4		31	8.286	219.763	1820.93		31	7.473	177.146	1323.76		31	5.864	305.414	1790.9		31	7.93	334.978	2656.32
									32	17.121	204.834	3507		32	20.194	180.804	3651.12		32	28.475	327.87	9336.19		32	17.095	227.256	3884.9		32	22.352	178.291	3985.17		32	16.563	186.677	3091.93		32	14.277	226.018	3226.91
				GFP-PCH2_02	Area	Mean	IntDen		33	5.108	214.631	1096.29		33	5.279	314.936	1662.62		33	7.196	559.252	4024.23		33	5.688	209.607	1192.25		33	4.954	138.251	684.888		33	4.035	361.216	1457.59		33	6.712	468.206	3142.7
				1	3.886	243.612	946.625		34	19.587	205.513	4025.42		34	17.596	196.489	3457.41		34	25.28	236.583	5980.73		34	20.576	201.966	4155.71		34	30.088	142.402	4284.65		34	16.673	201.747	3363.7		34	18.282	250.94	4587.6
				2	22.444	206.01	4623.76		35	4.835	158.899	768.318		35	4.862	356.889	1735.06		35	10.444	626.415	6542.38		35	4.835	206.325	997.637		35	5.609	166.185	932.115		35	6.967	273.648	1906.55		35	8.985	389.154	3496.47
				3	3.218	229.467	738.344		36	25.561	159.964	4088.84		36	18.875	190.315	3592.22		36	22.563	238.021	5370.49		36	17.701	217.672	3853.11		36	24.233	167.352	4055.5		36	21.389	177.44	3795.34		36	20.374	226.977	4624.43
				4	14.994	200.191	3001.6		37	4.615	203.097	937.39		37	6.312	436.558	2755.64		37	6.207	424.423	2634.27		37	4.87	182.52	888.949		37	5.864	165.15	968.414		37	5.389	282.742	1523.73		37	7.895	312.243	2465.05
				5	6.031	250.204	1508.95		38	23.781	188.793	4489.62		38	22.282	207.244	4617.75		38	16.238	237.361	3854.18		38	19.992	184.001	3678.47		38	17.451	166.19	2900.17		38	20.361	184.994	3766.63		38	25.491	209.211	5332.92
				6	21.996	181.357	3989.14		39	11.112	123.183	1368.85		39	8.264	383.014	3165.19		39	7.222	395.175	2854		39	4.629	177.406	821.154		39	4.479	159.565	714.726		39	67.641	119.348	8072.81		39	6.031	391.2	2359.28
				7	4.769	320.792	1529.96		40	25.732	125.474	3228.75		40	14.682	207.644	3048.54		40	21.394	188.149	4025.23		40	18.466	169.031	3121.38		40	23.016	163.631	3766.11		40	68.696	120.951	8308.86		40	20.308	214.105	4348.06
				8	16.022	227.881	3651.17		41	7.666	136.829	1048.94		41	5.055	228.521	1155.18		41	11.693	654.485	7652.59		41	4.835	233.115	1127.17		41	4.862	172.733	839.766		41	70.102	115.07	8066.66		41	6.198	413.516	2562.94
				9	5.328	466.721	2486.49							42	13.394	166.027	2223.71		42	40.449	218.554	8840.34		42	20.897	225.836	4719.33		42	27.816	168.802	4695.38							42	23.521	237.49	5586.07
				10	25.561	283.658	7250.58		GFP-NES-PCH2_02	Area	Mean	IntDen		43	5.328	261.142	1391.25		43	7.481	577.649	4321.66		43	6.879	254.718	1752.27		43	53.825	109.609	5899.72		zip1Δ GFP-NLS-PCH2_02	Area	Mean	IntDen		43	7.877	507.494	3997.57
				11	4.202	247.772	1041.21		1	7.578	211.61	1603.62		44	13.877	174.772	2425.34		44	26.075	258.608	6743.27		44	23.187	230.905	5354.05		44	73.892	112.192	8290.03		1	5.244	280.793	1472.49		44	21.051	270.61	5696.61
				12	22.018	204.672	4506.48		2	28.361	200.528	5687.17		45	26.22	121.313	3180.86		45	41.689	136.972	5710.19		45	4.479	275.988	1236.21		45	21.517	113.279	2437.42		2	21.064	175.327	3693.11		45	6.462	612.484	3957.67
				13	6.04	251.042	1516.21		3	6.207	211.542	1312.98		46	33.733	125.417	4230.64		46	72.239	138.52	10006.5		46	26.779	227.998	6105.44							3	7.93	353.897	2806.34		46	15.464	298.133	4610.34
				14	27.086	226.07	6123.39		4	29.952	210.724	6311.65		47	31.965	129.038	4124.77		47	20.08	133.961	2689.88		47	4.976	366.133	1821.85		zip1Δ GFP-NES-PCH2_02	Area	Mean	IntDen		4	19.701	194.395	3829.88		47	7.314	462.575	3383.47
				15	6.259	221.918	1389.09		5	6.55	209.473	1371.96												48	15.468	288.52	4462.95		1	6.91	160.106	1106.34		5	6.796	358.037	2433.12		48	19.038	239.513	4559.78
				16	14.633	211.737	3098.4		6	29.451	207.705	6117.15		GFP-NLS-PCH2_02	Area	Mean	IntDen		GFP-NLS-PCH2 (hom)_02	Area	Mean	IntDen		49	6.989	353.321	2469.41		2	29.741	157.539	4685.41		6	30.418	187.453	5701.99		49	5.75	404.767	2327.23
				17	4.994	238.126	1189.08		7	7.385	196.615	1451.95		1	5.108	469.142	2396.28		1	4.497	542.012	2437.31		50	23.209	300.643	6977.69		3	5.802	170.23	987.729		7	5.644	275.384	1554.29		50	19.57	268.119	5246.98
				18	20.005	218.695	4374.94		8	16.73	192.654	3223.1		2	26.097	238.84	6233.05		2	14.567	298.414	4347.09		51	5.503	275.195	1514.51		4	22.55	181.651	4096.21		8	24.154	155.89	3765.41		51	6.576	617.741	4062.24
				19	4.615	305.796	1411.39		9	4.484	162.005	726.366		3	5.556	421.352	2341.1		3	9.521	1170.19	11141.4		52	20.176	263.26	5311.59		5	5.415	185.397	1004.01		9	6.4	325.225	2081.48		52	22.044	280.388	6180.98
				20	22.167	231.816	5138.78		10	17.807	181.42	3230.54		4	30.84	198.866	6133.06		4	16.941	347.615	5888.94		53	5.609	217.076	1217.56		6	34.058	203.961	6946.48		10	17.266	194.09	3351.21		53	8.251	539.201	4448.79
				21	4.976	339.143	1687.55		11	5.767	151.331	872.747		5	6.066	373.58	2266.15		5	9.53	697.839	6650.3		54	16.343	191.145	3123.91		7	6.541	184.686	1207.99		11	9.125	290.901	2654.6		54	28.343	299.338	8484.26
				22	22.453	233.927	5252.4		12	16.229	152.916	2481.66		6	16.739	232.264	3887.82		6	23.609	309.799	7314.12		55	5.552	183.15	1016.8		8	28.044	199.952	5607.55		12	22.844	195.729	4471.31		55	8.018	459.174	3681.54
				23	5.503	244.069	1343.21		13	6.136	178.716	1096.67		7	5.864	316.66	1856.85		7	8.809	937.572	8259.03		56	23.587	187.085	4412.83		9	6.088	152.733	929.842		13	8.07	321.528	2594.89		56	19.701	274.536	5408.76
				24	19.455	226.067	4398.21		14	28.902	181.226	5237.75		8	24.686	171.304	4228.85		8	27.205	278.258	7570		57	10.594	140.045	1483.58		10	31.117	161	5009.84		14	17.952	190.422	3418.45		57	5.433	473.456	2572.32
				25	6.079	377.483	2294.81		15	6.717	180.384	1211.57		9	6.998	324.805	2272.96		9	10.813	722.889	7816.88		58	34.884	132.989	4639.2		11	6.242	179.601	1121.05		15	8.967	277.207	2485.78		58	18.95	246.758	4676.02
				26	14.352	281.294	4037.11		16	24.875	186.355	4635.61		10	21.249	176.425	3748.81		10	20.537	317.808	6526.71		59	13.205	131.51	1736.54		12	21.855	195.191	4265.97		16	28.075	177.446	4981.84		59	7.292	623.753	4548.69
				27	7.314	408.181	2985.61		17	7.292	207.218	1511.13		11	7.6	396.884	3016.38		11	6.928	537.303	3722.22							13	6.066	182.653	1107.98		17	7.93	226.846	1798.85		60	36.133	259.409	9373.1
				28	22.585	296.141	6688.36		18	20.185	206.202	4162.18		12	22.084	198.446	4382.48		12	9.965	281.176	2801.93		zip1Δ GFP-PCH2_02	Area	Mean	IntDen		14	31.051	202.344	6283.01		18	26.717	158.511	4234.93		61	6.198	544.37	3373.96
				29	4.87	318.797	1552.68		19	7.059	213.56	1507.62		13	7.93	491.335	3896.2		13	11.051	864.484	9553.2		1	5.486	195.333	1071.56		15	4.321	160.323	692.752		19	6.383	292.788	1868.73		62	19.271	248.962	4797.67
				30	18.695	232.623	4348.85		20	26.401	226.721	5985.55		14	19.75	218.357	4312.52		14	17.271	309.051	5337.51		2	25.069	184.9	4635.2		16	32.893	173.859	5718.73		20	19.798	162.995	3227		63	22.207	121.979	2708.8
				31	4.976	378.602	1883.9		21	5.609	164.317	921.64		15	6.805	414.2	2818.43		15	10.849	736.092	7985.54		3	7.895	305.212	2409.55		17	3.991	170.512	680.563		21	6.259	265.747	1663.43		64	27.324	129.63	3541.95
				32	28.19	271.579	7655.69		22	21.829	175.682	3834.96		16	24.225	230.226	5577.15		16	26.682	274.15	7314.84		4	30.708	280.992	8628.78		18	22.576	169.988	3837.68		22	21.781	168.801	3676.6		65	70.507	141.231	9957.75
				33	5.943	400.1	2377.78		23	3.587	158.113	567.132		17	5.837	383.419	2238.2		17	9.53	564.438	5379.01		5	7.473	287.916	2151.51		19	5.706	160.542	915.991		23	6.95	228.342	1586.88
				34	30.603	243.629	7455.71		24	27.117	183.952	4988.22		18	24.963	225.236	5622.59		18	31.9	272.66	8697.72		6	24.796	314.221	7791.46		20	39.438	171.044	6745.67		24	23.302	151.941	3540.46		zip1Δ GFP-NLS-PCH2 (hom)_02	Area	Mean	IntDen
				35	5.943	284.012	1687.87		25	3.684	158.99	585.655		19	6.717	476.56	3200.87		19	8.967	714.885	6410.52		7	6.717	272.973	1833.45		21	6.55	190.847	1249.97		25	5.389	283.957	1530.28		1	6.198	563.099	3490.04
				36	34.598	210.72	7290.6		26	15.71	174.39	2739.7		20	19.587	221.865	4345.71		20	11.895	286.352	3406.08		8	34.937	266.209	9300.53		22	22.633	205.925	4660.78		26	23.596	177.858	4196.76		2	15.517	295.664	4587.76
				37	6.55	312.723	2048.2		27	4.818	179.89	866.65		21	8.871	547.573	4857.25		21	13.794	831.315	11466.9		9	6.611	271.953	1797.92		23	8.141	171.685	1397.65		27	5.864	272.638	1598.71		3	5.679	367.671	2088.09
				38	20.392	244.07	4976.98		28	18.11	197.009	3567.88		22	26.093	231.348	6036.51		22	31.816	294.408	9366.89		10	25.776	261.355	6736.77		24	40.058	177.991	7129.97		28	16.682	181.719	3031.37		4	13.139	250.673	3293.53
				39	5.503	255.522	1406.24		29	5.103	196.379	1002.2		23	5.363	398.461	2136.84		23	10.844	653.902	7091.02		11	5.363	330.779	1773.88		25	6.928	148.419	1028.19		29	6.136	203.259	1247.28		5	5.925	593.864	3518.88
				40	19.816	213.73	4235.23		30	17.139	207.878	3562.79		24	23.367	197.042	4604.37		24	26.664	286.782	7646.82		12	14.901	283.607	4226.14		26	21.548	157.323	3389.95		30	17.183	166.062	2853.41		6	24.37	292.063	7117.49
				41	7.561	330.444	2498.35		31	4.835	192.548	931.02		25	9.811	447.486	4390.36		25	14.079	853.907	12022.5		13	4.936	293.992	1451.25		27	4.87	156.073	760.142		31	4.747	198.871	944.111		7	7.666	535.65	4106.34
				42	35.117	238.209	8365.21		32	16.084	199.068	3201.77		26	25.873	204.286	5285.51		26	39.645	279.613	11085.2		14	23.354	272.803	6371.12		28	23.13	163.41	3779.7		32	16.154	162.715	2628.52		8	27.539	324.812	8945
				43	7.156	311.31	2227.79		33	3.886	206.493	802.389		27	4.747	501.549	2381.03		27	10.427	705.778	7358.85		15	5.275	288.975	1524.29		29	9.882	181.66	1795.08		33	7.112	224.962	1599.98		9	6.523	553.324	3609.45
				44	19.992	250.305	5004.01		34	20.585	218.804	4504.09		28	15.205	203.435	3093.17		28	33.667	274.344	9236.21		16	18.888	263.396	4975.1		30	30.726	179.524	5516.04		34	20.04	171.182	3430.48		10	14.545	291.094	4234.06
				45	5.565	166.31	925.508		35	4.484	165.228	740.819		29	6.259	348.783	2183.19		29	7.763	441.781	3429.45		17	5.802	259.727	1507.02		31	4.712	152.907	720.524		35	9.108	196.001	1785.15		11	6.967	548.353	3820.47
				46	27.227	171.25	4662.6		36	35.798	175.785	6292.86		30	14.91	201.012	2997.12		30	13.231	252.49	3340.7		18	31.135	240.349	7483.19		32	30.664	162.72	4989.7		36	47.711	162.358	7746.23		12	24.919	306.91	7647.93
				47	4.202	198.544	834.337		37	27.271	115.672	3154.47		31	4.835	346.962	1677.65		31	7.561	686.22	5188.22		19	7.424	260.856	1936.68		33	5.275	173.157	913.372		37	5.134	253.858	1303.35		13	5.679	460.84	2617.22
				48	19.161	185.767	3559.45		38	25.368	119.084	3020.87		32	16.937	193.072	3269.99		32	20.326	256.364	5210.77		20	26.317	252.234	6638.04		34	23.596	175.897	4150.47		38	13.904	178.804	2486.01		14	20.396	254.25	5185.69
				49	3.78	251.297	949.974		39	35.236	126.686	4463.9		33	5.644	479.151	2704.36		33	7.666	715.596	5485.82		21	5.758	279.245	1607.99		35	5.033	159.36	802.068		39	69.382	118.891	8248.87		15	5.991	688.28	4123.71
				50	14.787	231.952	3429.9							34	21.996	195.449	4299.09		34	17.354	315.503	5475.29		22	24.581	250.025	6145.78		36	41.443	168.437	6980.47		40	51.997	116.493	6057.23		16	16.501	304.67	5027.49
				51	36.291	129.497	4699.54		GFP-NES-PCH2_03	Area	Mean	IntDen		35	6.857	410.512	2814.99		35	8.07	669.936	5406.71		23	6.879	307.994	2118.77		37	6.114	168.825	1032.26		41	55.21	115.329	6367.29		17	6.387	651.243	4159.45
				52	44.867	125.1	5612.82		1	6.664	212.02	1412.88		36	31.68	184.49	5844.61		36	13.35	268.077	3578.76		24	24.102	275.496	6639.89		38	19.315	189.138	3653.13							18	18.339	295.924	5426.9
				53	84.687	129.968	11006.6		2	20.796	225.821	4696.17		37	6.712	305.354	2049.61		37	7.816	901.625	7046.68		25	6.084	268.376	1632.7		39	3.868	170.544	659.701		zip1Δ GFP-NLS-PCH2_03	Area	Mean	IntDen		19	8.747	694.947	6078.99
									3	6.47	195.332	1263.89		38	13.271	195.09	2588.96		38	22.093	262.343	5795.87		26	18.233	254.249	4635.81		40	18.176	177.481	3225.92		1	6.84	249.059	1703.49		20	15.842	319.269	5057.88
				GFP-PCH2_03	Area	Mean	IntDen		4	31.482	211.602	6661.63		39	5.415	369.464	2000.83		39	7.473	981.608	7335.23		27	7.816	280.755	2194.25		41	6.541	127.716	835.361		2	22.299	177.471	3957.48		21	8.018	558.357	4476.76
				1	4.615	224.316	1035.33		5	5.415	222.33	1204.02		40	19.57	213.851	4184.98		40	21.31	296.547	6319.52		28	20.378	260.196	5302.39		42	27.328	131.23	3586.24		3	5.455	311.061	1696.86		22	17.323	290.71	5036.09
				2	20.994	215.487	4523.89		6	19.266	235.588	4538.91		41	5.653	493.435	2789.32		41	5.939	368.944	2191.01		29	7.31	238.866	1746.12		43	43.341	107.437	4656.46		4	14.286	185.182	2645.51		23	6.079	558.809	3397.13
				3	6.523	253.67	1654.74		7	4.624	182.362	843.291		42	13.297	249.088	3312.12		42	26.444	230.33	6090.96		30	21.807	242.976	5298.58		44	78.331	117.254	9184.66		5	8.07	398.15	3213.26		24	18.739	280.161	5249.89
				4	26.326	205.511	5410.23		8	12.211	190.19	2322.45		43	24.546	121.833	2990.46		43	5.499	392.999	2161.11		31	5.521	255.194	1408.92		45	47.878	113.609	5439.37		6	27.702	222.152	6153.97		25	6.066	454.042	2754.24
				5	6.664	211.847	1411.72		9	6.136	207.421	1272.82		44	43.078	129.919	5596.61		44	19.829	236.121	4682.04		32	18.22	239.372	4361.39							7	7.635	321.5	2454.76		26	16.906	272.18	4601.42
				6	15.939	173.33	2762.66		10	17.794	203.891	3627.98		45	28.379	130.651	3707.68		45	4.936	531.157	2621.98		33	7.112	247.161	1757.86		zip1Δ GFP-NES-PCH2_03	Area	Mean	IntDen		8	31.851	202.202	6440.38		27	8.106	448.299	3633.76
				7	7.02	228.279	1602.5		11	7.561	172.991	1307.91							46	27.895	247.775	6911.69		34	23.763	241.299	5734.01		1	5.943	165.19	981.72		9	4.624	301.919	1396.15		28	8.809	246.564	2171.97
				8	22.778	192.113	4376.04		12	23.904	169.558	4053.08		GFP-NLS-PCH2_03	Area	Mean	IntDen		47	7.653	618.764	4735.34		35	6.405	268.365	1718.75		2	35.377	172.708	6109.81		10	13.882	169.623	2354.63		29	6.55	423.338	2772.68
				9	6.796	283.802	1928.64		13	5.802	196.582	1140.63		1	5.108	441.99	2257.59		48	19.974	277.693	5546.65		36	19.143	256.177	4904.05		3	6.642	149.9	995.619		11	8.317	358.92	2985.01		30	16.277	222.042	3614.23
				10	20.959	258.491	5417.62		14	27.113	195.968	5313.21		2	18.238	196.266	3579.45		49	7.209	782.166	5638.58		37	5.952	254.753	1516.23		4	28.493	155.043	4417.61		12	37.179	224.89	8361.11		31	7.89	461.543	3641.69
				11	5.644	311.688	1759.19		15	7.473	236.859	1769.97		3	5.552	311.061	1726.93		50	24.91	262.546	6540.12		38	23.605	248.087	5856.05		5	6.805	163.943	1115.55		13	8.027	305.29	2450.42		32	21.367	235.501	5032.06
				12	19.759	275.676	5446.98		16	27.746	233.587	6481.01		4	24.154	181.756	4390.2		51	11.051	896.931	9911.77		39	6.136	255.851	1570		6	31.139	170.255	5301.57		14	15.068	194.403	2929.35		33	6.712	471.225	3162.96
				13	6.787	269.853	1831.48		17	6.998	222.103	1554.26		5	8.334	427.21	3560.47		52	25.2	302.729	7628.91		40	17.411	237.369	4132.91		7	6.251	153.268	958.027		15	6.611	368.479	2436.06		34	20.031	247.073	4949.16
				14	25.763	217.271	5597.58		18	17.596	227.426	4001.77		6	20.361	184.9	3764.72		53	9.697	803.102	7787.6		41	5.117	260.124	1330.94		8	30.669	165.561	5077.53		16	21.17	209.198	4428.64		35	6.712	394.142	2645.57
				15	6.251	215.665	1348.05		19	5.767	185.817	1071.63		7	5.24	370.924	1943.52		54	19.829	243.96	4837.48		42	15.622	220.835	3449.95		9	7.02	170.708	1198.36		17	5.363	325.41	1745.09		36	16.356	236.848	3873.97
				16	22.053	188.03	4146.65		20	26.08	194.483	5072.05		8	13.077	214.226	2801.47		55	7.631	391.306	2986.03		43	5.209	237.026	1234.64		10	33.772	199.692	6744.02		18	19.139	181.379	3471.39		37	7.851	388.66	3051.25
				17	7.495	354.507	2656.91		21	5.499	201.638	1108.81		9	8.114	411.963	3342.85		56	21.227	230.151	4885.36		44	22.629	227.432	5146.56		11	6.079	193.894	1178.73		19	8.299	207.822	1724.72		38	21.622	208.48	4507.84
				18	26.093	240.665	6279.63		22	29.416	208.079	6120.84		10	18.717	230.965	4322.94		57	7.947	573.489	4557.75		45	6.55	250.485	1640.57		12	25.143	214.706	5398.42		20	18.585	144.585	2687.11		39	7.147	409.646	2927.9
				19	6.022	225.879	1360.26		23	4.941	207.232	1023.88		11	6.04	430.736	2601.51		58	24.194	210.793	5099.9		46	23.174	215.455	4992.97		13	6.541	197.935	1294.65		21	4.352	247.044	1075.07		40	20.48	226.302	4634.55
				20	22.822	214.127	4886.9		24	18.062	212.349	3835.42		12	14.945	214.922	3212.08		59	8.299	536.854	4455.38		47	6.541	240.056	1570.16		14	21.934	203.981	4474.23		22	20.515	161.19	3306.76		41	6.712	342.269	2297.39
				21	6.259	248.886	1557.89		25	4.497	205.757	925.244		13	6.114	360.581	2204.74		60	24.783	234.031	5799.98		48	29.398	234.82	6903.32		15	5.433	170.288	925.187		23	69.593	115.576	8043.2		42	27.293	195.491	5335.5
				22	21.952	217.92	4783.79		26	23.873	227.098	5421.5		14	20.585	191.163	3935.08		61	6.251	515.645	3223.13		49	5.991	223.649	1339.95		16	18.374	173.406	3186.17		24	93.03	114.857	10685.2		43	8.747	523.004	4574.93
				23	7.424	282.192	2095.09		27	5.939	226.229	1343.48		15	6.47	436.082	2821.65		62	22.541	222.468	5014.68		50	31.587	207.241	6546.22		17	5.09	167.111	850.627		25	50.168	112.836	5660.76		44	37.095	261.13	9686.66
				24	16.589	262.097	4348.02		28	19.776	228.063	4510.22		16	16.264	214.015	3480.75		63	5.301	486.767	2580.45		51	6.369	193.066	1229.71		18	24.335	182.248	4434.93							45	7.139	433.691	3095.95
				25	6.136	218.574	1341.26		29	8.299	211.347	1753.98		17	4.712	289.519	1364.26		64	17.073	275.351	4701.03		52	23.455	186.064	4364.21		19	5.917	163.14	965.232		zip1Δ GFP-NLS-PCH2_04	Area	Mean	IntDen		46	21.266	236.762	5035.07
				26	20.37	205.607	4188.13		30	28.299	244.767	6926.78		18	18.488	181.696	3359.24		65	68.371	134.9	9223.16		53	8.114	245.426	1991.49		20	19.218	164.785	3166.83		1	5.75	149.727	860.865		47	7.147	472.164	3374.74
				27	5.02	320.87	1610.73		31	8.844	173.505	1534.5		19	4.22	334.191	1410.24		66	40.054	133.337	5340.62		54	23.266	224.187	5216.02		21	5.837	149.654	873.599		2	29.464	144.546	4258.96		48	22.726	264.387	6008.39
				28	33.372	239.425	7990.1		32	36.871	184.131	6789.12		20	10.976	202.795	2225.88		67	70.81	136.812	9687.71		55	6.47	257.284	1664.74		22	33.113	155.986	5165.13		3	4.989	256.515	1279.78		49	7.209	658.296	4745.61
				29	7.086	298.451	2114.78		33	3.253	167.777	545.747		21	5.415	347.705	1882.99							56	34.058	225.851	7691.99		23	3.877	132.812	514.911		4	16.563	175.314	2903.71		50	18.414	305.365	5622.85
				30	37.755	217.728	8220.23		34	24.774	181.48	4496.02		22	13.249	200.724	2659.31		GFP-NLS-PCH2 (hom)_03	Area	Mean	IntDen		57	5.565	244.465	1360.43		24	33.557	135.145	4535.03		5	5.873	304.18	1786.34		51	6.91	498.079	3441.74
				31	6.664	250.322	1668.11		35	4.994	164.594	821.902		23	5.503	573.297	3155.09		1	8.106	1121.55	9090.92		58	17.996	216.17	3890.18		25	6.347	158.548	1006.37		6	22.959	192.993	4430.88		52	20.044	272.053	5453.13
				32	18.537	197.471	3660.44		36	25.205	181.227	4567.79		24	15.992	249.499	3989.88		2	22.735	309.027	7025.57		59	8.07	225.023	1816.05		26	23.003	169.307	3894.51		7	6.664	298.617	1989.94		53	6.857	685.306	4699.33
				33	7.925	200.069	1585.63		37	3.209	192.514	617.748		25	5.328	220.719	1175.89		3	8.475	928.64	7870.12		60	15.033	208.815	3139.17		27	6.066	150.307	911.767		8	19.956	188.096	3753.73		54	24.168	275.176	6650.31
				34	22.673	170.601	3868.03		38	19.886	209.311	4162.37		26	17.345	150.219	2605.61		4	16.844	406.874	6853.51		61	6.998	246.522	1725.15		28	26.708	157.411	4204.18		9	7.473	313.976	2346.24		55	6.387	589.292	3763.77
				35	8.985	319.041	2866.52		39	4.572	218.932	1000.85		27	6.242	308.921	1928.25		5	10.893	1064.01	11589.7		62	16.756	220.685	3697.89		29	5.837	145.12	847.133		10	20.247	199.442	4038.02		56	24.422	284.598	6950.57
				36	49.904	213.505	10654.8		40	20.071	215.633	4327.9		28	19.258	208.186	4009.14		6	40.326	311.914	12578.3		63	6.541	259.968	1700.4		30	25.833	155.449	4015.79		11	7.925	289.843	2297.13		57	10.343	582.24	6022.14
				37	4.712	183.596	865.138		41	5.837	190.879	1114.25		29	7.112	400.231	2846.53		7	10.374	989.973	10269.8		64	22.805	232.289	5297.32		31	79.878	113.43	9060.61		12	22.519	200.696	4519.5		58	27.438	296.166	8126.18
				38	10.031	177.796	1783.47		42	28.308	184.882	5233.69		30	24.814	220.304	5466.55		8	20.093	305.447	6137.24		65	4.624	174.851	808.556		32	52.731	110.783	5841.65		13	5.961	333.315	1986.74		59	6.383	480.462	3066.57
				39	5.415	230.365	1247.54		43	6.251	205.626	1285.3		31	6.387	390.827	2496.19		9	10.427	629.408	6562.57		66	22.471	180.134	4047.74		33	66.463	115.741	7692.44		14	17.134	193.293	3311.96		60	24.308	266.242	6471.86
				40	24.361	212.651	5180.37		44	18.203	202.605	3687.93		32	28.893	186.906	5400.24		10	19.526	262.648	5128.38		67	21.451	114.398	2453.94							15	5.499	251.074	1380.65		61	6.686	527.226	3524.95
				42	5.503	241.113	1326.94		45	4.479	178.903	801.343		33	5.644	229.027	1292.64		11	7.385	504.307	3724.19		68	27.834	116.615	3245.8							16	14.664	176.289	2585.1		62	24.475	242.126	5926.07
				43	17.429	227.892	3971.91		46	12.44	190.48	2369.53		34	19.293	180.009	3472.86		12	20.185	252.213	5090.93		69	20.853	128.465	2678.9							17	7.112	328.701	2337.8		63	5.961	499.972	2980.11
				44	6.523	210.931	1375.94		47	16.374	119.636	1958.91		35	5.644	278.726	1573.15		13	7.816	601.677	4702.43												18	21.051	187.392	3944.78		64	28.994	219.861	6374.65
				45	24.954	202.06	5042.28		48	44.291	132.223	5856.27		36	16.559	192.607	3189.3		14	19.385	267.179	5179.26		zip1Δ GFP-PCH2_03	Area	Mean	IntDen							19	4.862	235.329	1144.08		65	7.666	500.574	3837.44
				46	6.805	215.227	1464.52		49	29.099	127.037	3696.7		37	25.855	114.302	2955.32		15	11.205	558.384	6256.47		1	6.114	247.027	1510.42							20	15.332	178.879	2742.6		66	29.117	266.477	7759.03
				47	24.524	212.887	5220.73							38	49.069	118.423	5810.92		16	29.407	210.663	6195.01		2	28.009	230.835	6465.54							21	4.712	253.229	1193.26		67	6.066	585.461	3551.44
				48	46.814	122.456	5732.68							39	26.576	125.9	3345.96		17	10.075	1103.68	11119.5		3	4.624	288.432	1333.78							22	18.295	176.865	3235.72		68	23.306	282.251	6578.13
				49	76.758	122.304	9387.79												18	21.6	291.696	6300.76		4	17.064	265.34	4527.78							23	7.561	240.939	1821.64		69	6.198	485.794	3010.91
				50	55.333	123.668	6842.92												19	9.125	867.392	7915.35		5	5.807	301.646	1751.57							24	19.552	169.402	3312.15		70	13.679	261.153	3572.41
																			20	24.339	288.491	7021.56		6	18.392	249.384	4586.56							25	6.695	250.599	1677.67		71	4.769	649.629	3098.29
																			21	9.143	870.943	7963.06		7	7.02	224.364	1575.02							26	23.236	168.717	3920.25		72	19.486	292.36	5696.95
																			22	19.965	293.649	5862.76		8	22.106	220.105	4865.62							27	5.415	230.149	1246.37		73	7.877	570.895	4496.98
																			23	8.484	875.974	7431.48		9	6.664	246.205	1640.68							28	15.644	163.74	2561.59		74	15.249	321.358	4900.27
																			24	15.886	300.379	4771.82		10	20.493	227.2	4655.94							29	6.796	296.226	2013.07		75	24.937	145.965	3639.9
																			25	10.427	1046.31	10909.5		11	5.802	271.659	1576.25							30	25.108	178.736	4487.74		76	17.354	145.681	2528.17
																			26	25.855	281.22	7271.06		12	23.627	233.213	5510.09							31	7.059	252.613	1783.31		77	12.326	125.479	1546.59
																			27	11.547	1006.74	11625.4		13	6.4	267.046	1709.13							32	25.495	184.27	4697.96
																			28	24.77	316.481	7839.13		14	22	256.185	5636.18							33	5.644	255.326	1441.08		zip1Δ GFP-NLS-PCH2 (hom)_03	Area	Mean	IntDen
																			29	12.449	798.538	9940.68		15	5.644	192.885	1088.65							34	15.934	173.439	2763.65		1	5.117	381.522	1952.09
																			30	21.345	267.64	5712.91		16	28.779	186.971	5380.75							35	4.835	283.588	1371.22		2	13.706	242.956	3329.89
																			31	9.108	1096.66	9988.22		17	4.853	202.079	980.656							36	20.4	166.022	3386.91		3	6.813	619.552	4221.2
																			32	23.609	314.026	7413.91		18	21.798	176.807	3854.08							37	6.312	222.775	1406.2		4	13.275	304.951	4048.22
																			33	8.809	1089.53	9597.65		19	5.328	202.001	1076.17							38	21.398	160.93	3443.62		5	4.994	413.276	2063.7
																			34	45.724	272.002	12437		20	20.761	192.622	3998.99							39	6.998	241.477	1689.84		6	15.517	256.291	3976.81
																			35	8.365	1240.81	10379.4		21	7.772	295.372	2295.51							40	24.357	175.435	4272.98		7	5.772	522.375	3014.91
																			36	37.777	289.148	10923		22	28.976	290.111	8406.37							41	4.479	305.654	1369.09		8	18.849	239.862	4521.1
																			37	8.809	635.06	5594.22		23	6.462	289.735	1872.17							42	22.717	187.501	4259.44		9	7.112	374.562	2663.97
																			38	32.726	240.318	7864.64		24	20.902	250.137	5228.24							43	49.284	113.242	5581.07		10	21.095	210.504	4440.56
																			39	5.961	440.42	2625.15		25	7.495	275.05	2061.4							44	95.641	114.826	10982.1		11	5.363	327.724	1757.5
																			40	18.312	219.127	4012.76		26	23.411	270.694	6337.34							45	47.267	117.301	5544.46		12	12.365	206.135	2548.88
																			41	7.481	723.467	5412.59		27	6.347	246.539	1564.88												13	9.811	478.27	4692.39
																			42	29.526	233.489	6893.96		28	32.453	229.079	7434.4												14	27.521	287.822	7921.26
																			43	8.809	833.612	7343.25		29	5.939	244.09	1449.55												15	7.895	401.849	3172.46
																			44	20.242	279.853	5664.82		30	20.383	224.824	4582.56												16	21.877	249.362	5455.39
																			45	7.635	542.217	4140		31	6.523	270.293	1763.18												17	7.31	468.91	3427.75
																			46	15.024	262.761	3947.84		32	20.405	281.312	5740.11												18	21.842	252.426	5513.53
																			47	6.712	849.102	5699.35		33	7.059	243.389	1718.2												19	5.925	361.156	2139.99
																			48	25.697	262.531	6746.31		34	31.992	229.741	7349.82												20	11.939	232.681	2777.91
																			49	6.259	437.938	2741.26		35	5.952	222.03	1321.47												21	7.292	392.62	2863.16
																			50	14.554	238.361	3469.14		36	23.148	196.148	4540.38												22	24.55	236.075	5795.62
																			51	7.807	474	3700.4		37	7.521	225.236	1694.01												23	6.91	559.64	3867.13
																			52	19.636	223.475	4388.05		38	23.855	221.605	5286.48												24	21.754	278.391	6056.2
																			53	9.952	848.051	8439.67		39	3.886	234.044	909.446												25	8.07	485.166	3915.53
																			54	15.926	284.45	4530.03		40	22.137	213.719	4731.03												26	14.849	255.972	3800.83
																			55	7.473	601.948	4498.16		41	5.389	177.837	958.383												27	6.84	437.219	2990.45
																			56	15.578	243.043	3786.21		42	28.119	166.141	4671.75												28	23.258	234.276	5448.7
																			57	8.211	896.888	7364.48		43	5.363	192.273	1031.11												29	9.046	410.222	3711
																			58	16.756	357.768	5994.89		44	20.559	184.284	3788.63												30	19.266	228.537	4403.06
																			59	29.609	132.003	3908.54		45	5.802	201.595	1169.72												31	7.481	492.73	3686.34
																			60	27.236	140.753	3833.49		46	26.994	196.851	5313.77												32	30.102	251.91	7582.92
																			61	32.106	140.664	4516.17		47	6.717	282.944	1900.42												33	7.02	507.13	3560.01
																								48	22.497	238.605	5367.92												34	27.623	260.327	7190.87
																								49	4.22	235.32	993.017												35	6.066	459.532	2787.54
																								50	14.15	218.016	3084.86												36	25.442	251.636	6402.18
																								51	35.588	120.076	4273.2												37	8.299	402.371	3339.3
																								52	27.236	124.541	3391.95												38	19.411	236.118	4583.38
																								53	74.797	120.509	9013.7												39	12.941	513.549	6645.8
																																							40	28.51	288.12	8214.43
																																							41	9.024	490.667	4427.95
																																							42	24.532	249.039	6109.5
																																							43	7.209	412.119	2970.94
																																							44	20.787	230.95	4800.81
																																							45	7.446	577.398	4299.48
																																							46	27.258	290.45	7917
																																							47	6.347	504.278	3200.84
																																							48	17.882	272.152	4866.54
																																							49	4.835	436.56	2110.88
																																							50	19.842	246.741	4895.88
																																							51	4.818	418.834	2017.81
																																							52	19.508	227.362	4435.4
																																							53	56.142	136.632	7670.76
																																							54	94.683	133.642	12653.6
																																							55	21.829	128.287	2800.37

## Sheet: Fig 3C
Fig 3C: Hop1-mCherry signal in whole cells. Raw data.
					GFP-PCH2					GFP-NES-PCH2					GFP-NLS-PCH2					GFP-NLS-PCH2 (hom)					zip1Δ GFP-PCH2						zip1Δ GFP-NES-PCH2				zip1Δ GFP-NLS-PCH2					zip1Δ GFP-NLS-PCH2 (hom)
				GFP-PCH2_01	Area	Mean	IntDen		GFP-NES-PCH2_01	Area	Mean	RawIntDen		GFP-NLS-PCH2_01	Area	Mean	IntDen		GFP-NLS-PCH2 (hom)_01	Area	Mean	IntDen		zip1Δ GFP-PCH2_01	Area	Mean	IntDen		zip1Δ GFP-NES-PCH2_01	Area	Mean	IntDen		zip1Δ GFP-NLS-PCH2_01	Area	Mean	IntDen		zip1Δ GFP-NLS-PCH2 (hom)_01	Area	Mean	IntDen
Grey cells = image background				1	5.556	193.56	1075.45		1	4.572	232.453	241751		1	4.457	150.191	669.437		1	5.169	216.206	1117.64		1	5.539	266.313	1474.99		1	4.062	205.537	834.812		1	3.829	192.201	735.869		1	4.22	175.304	739.759
				2	2.765	208.289	575.897		2	3.934	250.069	223812		2	4.246	162.6	690.44		2	3.402	168.596	573.607		2	3.306	208.636	689.657		2	4.835	191.519	926.044		2	2.075	205.441	426.241		2	4.629	143.539	664.395
				3	2.536	179.511	455.297		3	2.813	220.405	141059		3	2.686	162.905	437.525		3	3.684	186.852	688.286		3	4.211	208.475	877.903		3	5.481	201.791	1106.1		3	4.853	168.838	819.343		3	4.088	160.265	655.16
				4	3.631	202.191	734.124		4	3.785	230.473	198437		4	2.145	166.334	356.803		4	5.991	188.321	1128.29		4	5.552	179.871	998.6		4	5.081	183.502	932.449		4	3.71	219.086	812.803		4	5.802	173.784	1008.35
				5	3.218	185.738	597.638		5	5.328	260.61	315859		5	3.341	168.584	563.193		5	2.848	174.35	496.621		5	4.747	184.609	876.404		5	6.712	169.921	1140.55		5	6.251	229.52	1434.65		5	4.07	171.559	698.317
				6	3.662	213.193	780.631		6	3.987	210.304	190746		6	3.657	156.35	571.805		6	5.152	166.959	860.131		6	4.862	206.14	1002.18		6	3.411	169.902	579.545		6	3.191	198.439	633.274		6	4.343	194.916	846.509
				7	3.253	172.882	562.354		7	5.31	196.609	237504		7	4.035	171.678	692.761		7	3.767	178.594	672.782		7	4.734	168.969	799.928		7	3.728	208.366	776.692		7	3.648	175.771	641.287		7	5.055	172.717	873.094
				8	5.134	215.706	1107.47		8	4.325	229.491	225819		8	3.569	158.531	565.844		8	3.78	171.836	649.591		8	4.936	204.419	1009.09		8	5.539	202.179	1119.78		8	5.481	226.896	1243.71		8	4.941	197.097	973.808
				9	4.22	206.117	869.784		9	4.479	190.489	194108		9	3.358	177.411	595.801		9	3.78	159.471	602.847		9	4.325	209.996	908.308		9	4.497	162.959	732.792		9	3.31	207.244	685.969		9	4.994	182.451	911.068
				10	3.411	166.005	566.253		10	3.442	198.584	155491		10	3.868	224.841	869.731		10	2.686	170.152	456.989		10	5.772	209.87	1211.27		10	4.506	170.904	770.024		10	4.079	218.322	890.58		10	4.343	239.866	1041.73
				11	3.218	171.964	553.321		11	4.22	213.045	204523		11	2.804	229.498	643.617		11	4.352	176.771	769.259		11	5.481	294.556	1614.59		11	5.653	243.402	1375.92		11	3.341	197.024	658.202		11	4.343	230.498	1001.04
				12	3.886	150.345	584.209		12	6.383	179.777	261036		12	5.556	191.923	1066.36		12	4.484	202.276	906.928		12	4.765	185.379	883.318		12	3.547	188.99	670.409		12	4.123	200.237	825.607		12	4.699	183.999	864.61
				13	4.352	193.956	844.043		13	4.936	201.963	226805		13	4.624	171.542	793.255		13	4.343	198.825	863.485		13	3.429	210.706	722.436		13	4.035	168.402	679.543		13	3.218	185.071	595.493		13	2.963	173.421	513.795
				14	3.437	179.707	617.731		14	5.244	325.804	388684		14	3.191	153.983	491.403		14	4.976	187.792	934.44		14	5.209	186.488	971.395		14	6.198	148.135	918.132		14	4.936	161.8	798.701		14	5.706	174.857	997.663
				15	4.659	155.829	726.076		15	5.108	259.935	302045		15	3.648	164.99	601.955		15	3.007	180.177	541.729		15	4.343	193.533	840.504		15	5.152	256.055	1319.13		15	3.204	222.147	711.86		15	5.358	179.92	964.076
				16	3.991	184.87	737.869		16	4.492	194.031	198300		16	2.602	145.787	379.374		16	4.343	210.546	914.387		16	3.2	198.614	635.577		16	6.998	256.623	1795.83		16	5.275	219.703	1158.9		16	4.22	166.298	701.754
				17	4.132	195.403	807.396		17	4.615	231.08	242634		17	3.125	175.947	549.892		17	4.185	254.505	1065.03		17	3.442	246.028	846.786		17	7.517	293.476	2205.95		17	4.769	190.513	908.62		17	5.679	210.696	1196.59
				18	4.624	226.944	1049.45		18	6.695	272.529	415062		18	3.218	150.316	483.662		18	5.802	240.357	1394.62		18	5.807	277.91	1613.74		18	4.484	168.86	757.1		18	6.796	205.364	1395.6		18	2.848	159.858	455.341
				19	3.429	174.451	598.13		19	3.956	230.359	207323		19	2.444	156.308	382.016		19	3.495	155.164	542.23		19	5.275	196.424	1036.1		19	4.572	205.73	940.497		19	3.112	159.373	495.992		19	3.429	208.246	714.001
				20	3.112	160.644	499.948		20	3.991	270.936	246010		20	3.112	158.562	493.469		20	3.859	170.965	659.824		20	4.761	267.814	1274.94		20	2.602	177.985	463.161		20	4.615	150.846	696.225		20	4.07	201.902	821.823
				21	3.604	183.661	662		21	4.853	204.955	226270		21	2.593	155.112	402.276		21	3.024	207.039	626.135		21	4.431	215.925	956.731		21	4.207	173.962	731.803		21	4.989	159.47	795.611		21	3.218	171.572	552.059
				22	4.945	162.932	805.726		22	3.78	202.412	174074		22	3.253	168.432	547.879		22	14.752	117.498	1733.32		22	3.877	192.847	747.667		22	2.55	163.612	417.129		22	4.976	170.332	847.559		22	5.389	206.427	1112.46
				23	2.906	206.248	599.264		23	7.772	253.682	448510		23	2.923	184.238	538.551		23	30.172	118.925	3588.19		23	5.961	238.282	1420.29		23	2.339	186.801	436.835		23	5.679	149.643	849.858		23	4.114	168.246	692.224
				24	2.853	222.843	635.727		24	4.976	237.042	268331		24	2.426	162.909	395.287		24	27.236	125.059	3406.07		24	5.758	338.902	1951.52		24	4.668	139.178	649.714		24	7.31	149.552	1093.23		24	1.917	153.722	294.612
				25	3.437	162.012	556.903		25	5.09	276.991	320756		25	3.108	158.76	493.385							25	4.114	201.075	827.295		25	6.699	132.682	888.844		25	4.615	137.791	635.973		25	2.352	142.385	334.846
				26	2.989	155.771	465.609		26	3.648	203.816	169167		26	3.077	174.616	537.29		GFP-NLS-PCH2 (hom)_02	Area	Mean	IntDen		26	6.383	194.731	1242.88		26	54.208	109.207	5919.86		26	5.864	155.779	913.464		26	4.734	168.033	795.497
				27	3.464	195.376	676.743		27	4.853	270.403	298525		27	4.246	179.247	761.127		1	6.383	462.945	2954.76		27	3.956	181.657	718.656		27	43.552	112.051	4880.12		27	3.78	145.209	548.934		27	4.343	155.052	673.38
				28	28.651	113.875	3262.64		28	4.22	224.875	215880		28	2.778	142.854	396.86		2	3.547	155.202	550.551		28	5.481	213.76	1171.71		28	21.126	113.303	2393.59		28	3.991	155.011	618.693		28	3.033	151.368	459.103
				29	24.37	115.357	2811.22		29	5.772	196.855	258471		29	3.147	167.017	525.654		3	4.422	139.887	618.588		29	5.033	173.57	873.591							29	4.352	173.558	755.276		29	24.264	112.669	2733.83
				30	54.392	120.334	6545.27		30	3.547	245.175	197856		30	2.804	181.906	510.146		4	2.602	142.012	369.55		30	4.862	183.392	891.582		zip1Δ GFP-NES-PCH2_02	Area	Mean	IntDen		30	4.659	152.807	711.992		30	35.64	118.034	4206.77
									31	3.991	264.425	240098		31	20.866	118.025	2462.75		5	3.561	142.448	507.188		31	5.688	192.497	1094.93		1	6.95	160.446	1115.03		31	27.271	113.143	3085.5		31	54.823	122.507	6716.19
				GFP-PCH2_02	Area	Mean	IntDen		32	3.622	236.927	195228		32	18.761	123.293	2313.08		6	3.991	149.699	597.493		32	5.539	202.598	1122.1		2	3.886	153.09	594.878		32	45.953	114.533	5263.08
				1	4.835	214.139	1035.42		33	5.09	196.27	227281		33	37.548	115.041	4319.57		7	5.503	156.389	860.672		33	5.925	174.951	1036.65		3	4.835	168.76	815.998		33	104.072	113.309	11792.4		zip1Δ GFP-NLS-PCH2 (hom)_02	Area	Mean	IntDen
				2	4.532	248.047	1124.14		34	4.123	200.359	187937							8	4.615	136.998	632.311		34	5.117	237.553	1215.46		4	5.117	178.202	911.785							1	2.576	157.901	406.733
				3	2.602	224.995	585.493		35	9.521	139.609	302394		GFP-NLS-PCH2_02	Area	Mean	IntDen		9	4.026	149.916	603.629		35	4.343	288.018	1250.85		5	4.079	230.452	940.058		zip1Δ GFP-NLS-PCH2_02	Area	Mean	IntDen		2	4.572	176.038	804.759
				4	3.095	182.53	564.851		36	11.367	126.525	327194		1	4.004	154.636	619.234		10	4.87	167.743	816.979		36	3.112	276.353	860.052		6	6.541	203.597	1331.69		1	4.699	156.368	734.77		3	4.87	170.644	831.111
				5	4.004	241.291	966.243		37	11.446	140.2	365081		2	4.431	149.911	664.233		11	3.78	172.883	653.547		37	4.677	239.844	1121.75		7	3.112	182.384	567.607		2	3.886	153.473	596.363		4	4.154	189.461	787.009
				6	5.719	211.38	1208.84							3	2.804	155.37	435.727		12	4.277	162.034	693.02		38	3.508	229.219	804.046		8	5.552	212.337	1178.85		3	6.998	182.677	1278.36		5	3.033	181.9	551.707
				7	6.4	219.174	1402.74		GFP-NES-PCH2_02	Area	Mean	IntDen		4	5.552	161.648	897.428		13	3.358	184.58	619.876		39	6.888	287.921	1983.21		9	7.521	245.236	1844.42		4	4.747	186.185	883.885		6	4.484	171.796	770.266
				8	5.851	201.434	1178.52		1	5.767	211.248	1218.3		5	2.778	166.416	462.317		14	2.602	177.716	462.462		40	2.848	226.633	645.542		10	6.383	320.441	2045.23		5	7.631	189.222	1443.94		7	4.035	189.145	763.246
				9	5.108	210.807	1076.76		2	3.877	182.645	708.115		6	2.936	174.118	511.267		15	4.062	162.412	659.657		41	4.699	255.813	1202.06		11	5.248	345.709	1814.44		6	4.325	165.448	715.623		8	4.765	176.902	842.926
				10	5.108	241.624	1234.16		3	5.244	238.267	1249.48		7	3.859	155.829	601.41		16	4.659	202.716	944.542		42	4.747	210.647	1000.01		12	5.055	226.417	1144.55		7	4.699	144.268	677.917		9	3.464	155.893	539.984
				11	3.767	230.742	869.23		4	4.994	180.953	903.591		8	4.497	149.081	670.387		17	3.728	181.657	677.134		43	3.886	205.105	796.996		13	4.699	197.465	927.886		8	4.572	132.978	607.911		10	4.079	160.303	653.907
				12	3.78	309.297	1169.23		5	5.767	217.883	1256.57		9	4.572	165.22	755.307		18	5.328	183.733	978.854		44	4.185	268.619	1124.09		14	5.644	211.706	1194.88		9	4.976	134.485	669.187		11	3.165	153.524	485.886
				13	4.848	175.588	851.331		6	3.341	154.351	515.645		10	3.732	166.469	621.252		19	3.859	166.278	641.736		45	5.415	265.526	1437.95		15	3.112	182.373	567.572		10	3.587	128.222	459.917		12	4.936	187.955	927.812
				14	6.277	267.701	1680.37		7	3.156	153.981	485.979		11	4.343	151.225	656.76		20	3.306	184.846	611.019		46	3.2	250.431	801.396		16	3.495	162.899	569.264		11	6.576	201.693	1326.33		13	3.253	174.662	568.143
				15	6.079	249.352	1515.87		8	4.976	159.216	792.244		12	3.156	150.06	473.605		21	6.383	187.318	1195.57		47	4.699	229.085	1076.47		17	5.134	182.036	934.603		12	5.209	225.357	1173.86		14	3.662	177.307	649.23
				16	3.991	214.261	855.177		9	4.207	165.229	695.064		13	5.279	160.384	846.702		22	4.835	177.614	858.808		48	6.598	327.905	2163.5		18	5.152	313.841	1616.83		13	2.813	165.55	465.732		15	6.114	169.483	1036.29
				17	2.778	233.234	647.942		10	4.062	316.968	1287.4		14	4.747	158.947	754.577		23	4.484	179.623	805.356		49	4.369	321.799	1406.04		19	2.532	187.122	473.776		14	2.426	203.511	493.803		16	3.253	176.351	573.638
				18	4.079	300.43	1225.51		11	3.429	237.077	812.851		15	4.712	176.659	832.447		24	2.923	160.465	469.06		50	3.859	239.804	925.504		20	3.829	434.156	1662.23		15	4.572	250.342	1144.44		17	3.402	165.411	562.771
				19	4.624	217.7	1006.7		12	3.728	196.802	733.588		16	4.699	165.39	777.167		25	3.934	164.949	648.931		51	5.301	278.644	1477.15		21	6.426	282.348	1814.51		16	3.78	183.637	694.203		18	3.306	173.713	574.218
				20	4.572	240.788	1100.77		13	4.391	180.235	791.466		17	3.024	179.699	543.452		26	3.112	175.119	544.995		52	4.079	317.624	1295.65		22	6.664	323.693	2157.04		17	2.532	182.543	462.185		19	2.62	156.98	411.261
				21	4.835	216.454	1046.61		14	4.659	195.516	910.994		18	4.369	211.803	925.433		27	5.503	193.677	1065.88		53	4.747	268.66	1275.42		23	4.835	206.798	999.923		18	4.492	171.143	768.841		20	4.062	141.729	575.651
				22	5.539	233.979	1295.91		15	5.24	311.914	1634.32		19	4.668	166.012	774.982		28	5.363	171.101	917.57		54	4.026	226.322	911.275		24	5.596	203.533	1138.91		19	2.334	182.868	426.835		21	4.431	151.528	671.398
				23	3.886	273.393	1062.35		16	4.004	165.285	661.881		20	4.615	162.835	751.562		29	2.923	170.586	498.647		55	3.024	223.015	674.448		25	6.989	263.45	1841.29		20	4.29	171.584	736.129		22	3.956	168.288	665.767
				24	4.325	230.455	996.802		17	4.976	177.284	882.149		21	3.517	150.768	530.182		30	4.615	191.788	885.191		56	4.132	209.669	866.342		26	5.626	199.848	1124.44		21	4.062	208.497	846.834		23	2.848	147.262	419.463
				25	4.659	257.926	1201.79		18	3.306	194.306	642.289		22	4.431	155.659	689.701		31	5.09	192.708	980.925		57	4.479	207.437	929.152		27	4.062	185.311	752.661		22	2.536	177.191	449.411		24	2.989	156.997	469.275
				26	5.596	219.596	1228.8		19	5.275	172.923	912.141		23	3.517	153.66	540.353		32	4.369	197.178	861.533		58	2.778	165.377	459.429		28	3.648	184.365	672.642		23	6.207	207.22	1286.16		25	4.026	171.183	689.262
				27	3.481	247.237	860.729		20	4.853	163.893	795.347		24	4.413	161.015	710.603		33	3.877	162.167	628.72		59	6.259	211.227	1322.17		29	40.282	111.896	4507.41		24	7.139	252.775	1804.46		26	3.956	206.063	815.212
				28	4.391	182.401	800.978		21	5.539	192.42	1065.73		25	5.772	156.772	904.813		34	4.976	213.147	1060.6		60	6.259	208.851	1307.3		30	47.104	112.998	5322.66		25	3.657	238.708	873.006		27	2.097	154.388	323.712
				29	4.325	175.172	757.681		22	4.123	179.647	740.713		26	5.152	131.6	677.969		35	2.233	166.124	370.957		61	4.352	215.565	938.08		31	65.9	114.133	7521.36		26	3.495	267.156	933.596		28	3.341	182.664	610.232
				30	3.095	194.534	601.999		23	4.572	190.364	870.254		27	20.115	119.089	2395.43		36	3.306	176.136	582.227		62	5.248	217.493	1141.5							27	3.587	139.725	501.179		29	4.202	179.403	753.9
				31	2.699	171.303	462.339		24	2.848	181.912	518.16		28	35.271	118.981	4196.57		37	3.886	181.405	704.902		63	4.501	252.5	1136.55		zip1Δ GFP-NES-PCH2_03	Area	Mean	IntDen		28	65.127	114.788	7475.74		30	3.341	181.959	607.876
				32	32.906	117.651	3871.45		25	4.369	201.699	881.288		29	24.818	121.203	3008.01		38	1.67	193.016	322.406		64	4.325	262.473	1135.29		1	4.941	163.952	810.047		29	36.546	111.383	4070.56		31	5.24	194.816	1020.77
				33	23.535	119.465	2811.55		26	4.343	226.447	983.448							39	4.484	164.015	735.377		65	5.108	193.89	990.349		2	5.09	171.617	873.569		30	25.126	111.217	2794.41		32	5.503	198.643	1093.21
				34	48.634	113.92	5540.35		27	4.123	207.307	854.76		GFP-NLS-PCH2_03	Area	Mean	IntDen		40	5.033	140.914	709.231		66	25.091	128.767	3230.85		3	6.717	181.249	1217.38							33	4.343	229.063	994.806
									28	3.662	187.88	687.943		1	5.055	158.327	800.35		41	34.994	119.278	4174.04		67	22.998	127.929	2942.14		4	6.347	201.882	1281.42		zip1Δ GFP-NLS-PCH2_03	Area	Mean	IntDen		34	5.209	166.258	866.021
				GFP-PCH2_03	Area	Mean	IntDen		29	48.177	113.814	5483.18		2	3.306	157.059	519.166		42	42.739	118.828	5078.61		68	12.835	115.536	1482.95		5	7.446	187.56	1396.62		1	4.572	186.687	853.441		35	5.103	164.796	841.019
				1	5.117	151.564	775.488		30	53.346	115.01	6135.35		3	3.991	149.673	597.387		43	46.436	120.666	5603.24							6	6.642	199.317	1323.84		2	3.877	181.667	704.321		36	3.684	175.751	647.393
				2	4.976	188.151	936.225		31	35.588	120.543	4289.82		4	2.813	158.862	446.919							zip1Δ GFP-PCH2_02	Area	Mean	IntDen		7	5.596	230.433	1289.44		3	4.734	146.039	691.372		37	4.391	176.819	776.463
				3	5.503	201.24	1107.51							5	3.547	138.395	490.933		GFP-NLS-PCH2 (hom)_03	Area	Mean	IntDen		1	4.492	225.159	1011.5		8	5.952	218.745	1301.92		4	4.079	180.024	734.353		38	5.943	152.035	903.539
				4	4.062	191.984	779.765		GFP-NES-PCH2_03	Area	Mean	IntDen		6	5.328	147.736	787.075		1	2.532	156.418	396.038		2	5.117	217.397	1112.33		9	7.649	283.729	2170.1		5	4.848	153.859	745.979		39	4.73	151.874	718.326
				5	4.659	180.304	840.113		1	4.985	255.83	1275.24		7	4.154	152.935	635.283		2	4.062	196.778	799.238		3	6.55	204.872	1341.83		10	2.804	161.843	453.881		6	5.279	201.079	1061.54		40	20.563	118.705	2440.93
				6	4.712	171.257	806.992		2	4.624	217.885	1007.56		8	5.117	147.383	754.098		3	2.444	163.345	399.217		4	6.998	267.062	1868.88		11	6.998	206.986	1448.48		7	4.734	213.845	1012.38		41	37.152	126.071	4683.83
				7	4.22	145.344	613.331		3	5.75	262.168	1507.35		9	3.987	149.521	596.126		4	2.848	173.627	494.559		5	4.809	193.144	928.809		12	3.253	162.258	527.795		8	5.925	252.8	1497.94		42	11.288	123.077	1389.32
				8	3.547	191.147	678.062		4	3.78	206.527	780.732		10	3.481	138.554	482.361		5	5.772	172.349	994.718		6	7.578	343.354	2602		13	3.987	139.794	557.343		9	4.07	234.594	954.893
				9	3.657	161.772	591.634		5	3.886	210.786	819.071		11	3.648	128.593	469.161		6	5.644	185.452	1046.7		7	3.78	208.681	788.877		14	3.604	168.621	607.788		10	4.484	160.847	721.175		zip1Δ GFP-NLS-PCH2 (hom)_02	Area	Mean	IntDen
				10	3.191	168.96	539.197		6	5.837	206.344	1204.53		12	4.22	128.743	543.277		7	5.415	190.774	1033.13		8	4.624	366.625	1695.37		15	3.71	166.729	618.557		11	3.429	165.651	567.958		1	6.387	171.728	1096.82
				11	4.079	166.732	680.132		7	2.813	184.084	517.874		13	3.648	178.755	652.175		8	4.976	162.496	808.565		9	4.848	275.724	1336.84		16	6.066	253.562	1538.12		12	3.495	160.409	560.56		2	3.191	179.916	574.161
				12	3.78	164.383	621.414		8	6.198	174.758	1083.14		14	3.108	160.27	498.08		9	5.117	180.777	924.959		10	3.868	227.76	881.024		17	5.389	218.272	1176.3		13	5.802	186.963	1084.82		3	4.994	181.942	908.528
				13	3.987	138.841	553.545		9	3.648	184.71	673.899		15	3.587	171.479	615.076		10	5.53	194.862	1077.54		11	2.98	214.67	639.775		18	5.481	182.021	997.734		14	4.989	164.922	822.816		4	6.717	154.608	1038.44
				14	5.758	155.832	897.336		10	5.503	194.442	1070.1		16	3.78	167.663	633.815		11	4.941	183.379	906.031		12	3.481	230.842	803.651		19	3.886	144.354	560.93		15	4.989	154.202	769.329		5	7.139	181.524	1295.83
				15	5.925	166.411	986.05		11	3.767	188.722	710.937		17	4.207	159.55	671.174		12	4.497	173.528	780.319		13	3.306	241.529	798.389		20	3.657	142.037	519.461		16	3.78	184.891	698.941		6	6.642	199.994	1328.34
				16	2.602	164.285	427.512		12	3.78	175.886	664.901		18	4.848	161.756	784.266		13	5.772	188.971	1090.65		14	6.066	239.577	1453.29		21	46.392	111.206	5159.09		17	3.402	144.39	491.254		7	5.152	158.765	817.915
				17	3.631	152.053	552.081		13	4.079	209.2	853.37		19	4.835	171.989	831.612		14	3.78	200.072	756.331		15	2.536	275.555	698.893		22	57.469	107.291	6165.92		18	3.785	242.261	916.884		8	3.024	157.029	474.893
				18	4.506	170.433	767.901		14	4.207	261.387	1099.57		20	2.804	173.773	487.337		15	4.572	168.291	769.347		16	1.987	389.369	773.619		23	37.152	112.842	4192.35		19	3.877	183.196	710.251		9	5.556	174.2	967.883
				19	3.358	169.87	570.477		15	3.411	206.771	705.306		21	4.501	172.657	777.162		16	4.941	190.487	941.148		17	4.431	451.324	1999.75							20	2.462	171.209	421.446		10	4.026	164.073	660.633
				20	3.728	182.633	680.774		16	4.615	279.132	1288.33		22	2.321	149.303	346.521		17	5.433	181.506	986.134		18	5.772	260.059	1500.94							21	3.024	155.302	469.671		11	3.481	180.785	629.384
				21	2.936	176.918	519.487		17	5.644	205.612	1160.49		23	3.156	153.045	483.025		18	2.686	176.864	475.016		19	5.415	225.497	1221.17							22	56.74	111.773	6341.93		12	3.877	159.381	617.92
				22	3.077	223.146	686.616		18	5.706	231.79	1322.5		24	3.033	164.928	500.23		19	4.343	204.843	889.622		20	4.712	240.178	1131.76							23	67.83	112.371	7622.14		13	4.062	217.288	882.54
				23	2.901	181.823	527.496		19	4.369	225.621	985.808		25	3.358	160.703	539.69		20	4.809	166.75	801.884		21	4.325	215.682	932.902							24	72.863	110.539	8054.17		14	4.497	175.446	788.943
				24	5.415	189.904	1028.42		20	4.009	238.4	955.715		26	3.112	160.949	500.898		21	5.363	211.366	1133.5		22	2.352	200.948	472.567												15	6.805	167.851	1142.14
				25	2.339	162.906	380.957		21	2.708	218.157	590.715		27	3.785	214.501	811.818		22	3.481	187.785	653.753		23	4.035	252.011	1016.92												16	3.78	164.279	621.023
				26	2.536	168.825	428.193		22	3.587	288.957	1036.45		28	1.952	260.14	507.711		23	3.987	161.531	644.008		24	4.431	294.279	1303.91												17	4.976	162.325	807.717
				27	5.442	174.523	949.733		23	4.079	228.057	930.291		29	3.437	182.52	627.401		24	3.886	158.059	614.183		25	4.923	323.128	1590.81												18	4.734	160.777	761.145
				28	3.147	295.402	929.724		24	4.501	247.697	1114.93		30	21.315	117.489	2504.23		25	4.457	148.702	662.8		26	4.747	247.654	1175.7												19	5.433	197.252	1071.68
				29	4.572	251.859	1151.38		25	7.631	290.637	2217.83		31	29.53	111.781	3300.92		26	4.325	182.794	790.648		27	5.609	268.184	1504.22												20	5.767	170.261	981.918
				30	3.78	226.444	856.025		26	4.818	227.328	1095.19		32	21.205	118.83	2519.76		27	2.695	151.819	409.085		28	5.539	208.333	1153.86												21	4.035	179.22	723.197
				31	3.306	193.864	640.83		27	3.147	273.096	859.52							28	4.615	197.887	913.341		29	6.207	205.675	1276.57												22	4.431	157.243	696.721
				32	2.708	210.862	570.961		28	6.717	285.671	1918.74							29	4.835	167.254	808.715		30	7.736	253.381	1960.26												23	3.156	178.258	562.6
				33	4.897	186.122	911.402		29	3.112	295.785	920.528							30	2.765	161.539	446.637		31	3.429	184.481	632.518												24	4.369	175.407	766.411
				34	4.87	293.281	1428.4		30	3.112	226.785	705.79							31	4.501	156.948	706.453		32	5.31	211.181	1121.37												25	4.936	175.323	865.459
				35	4.994	184.078	919.196		31	2.963	255.015	755.531							32	19.895	118.658	2360.68		33	4.853	244.641	1187.21												26	18.44	115.629	2132.2
				36	3.495	217.888	761.426		32	3.209	203.856	654.145							33	34.972	115.076	4024.46		34	5.081	274.09	1392.77												27	57.46	121.202	6964.34
				37	5.503	202.785	1116.01		33	3.517	185.352	651.802							34	39.596	120.297	4763.32		35	4.369	213.43	932.541												28	94.63	119.106	11271
				38	5.895	178.509	1052.24		34	3.112	188.442	586.46												36	3.648	236.01	861.063
				39	4.484	181.817	815.194		35	3.253	201.688	656.052												37	3.481	229.271	798.183
				40	28.247	115.803	3271.05		36	4.079	257.001	1048.36												38	4.479	194.079	869.322
				41	22.699	116.55	2645.62		37	3.121	196.539	613.388												39	4.941	254.733	1258.57
				42	69.127	115.693	7997.49		38	3.112	168.829	525.421												40	4.207	187.923	790.53
									39	33.671	127.544	4294.55												41	5.952	219.497	1306.39
									40	36.572	122.763	4489.7												42	6.136	193.936	1190.07
									41	26.761	121.076	3240.11												43	2.989	163.578	488.946
																								44	6.796	256.199	1741.06
																								45	6.695	298.773	2000.18
																								46	4.989	199.115	993.404
																								47	5.244	191.194	1002.63
																								48	3.934	175.049	688.668
																								49	5.917	152.557	902.62
																								50	6.642	183.61	1219.52
																								51	3.218	165.249	531.711
																								52	5.499	191.98	1055.7
																								53	4.479	210.225	941.64
																								54	7.736	196.203	1517.91
																								55	6.312	275.338	1737.99
																								56	4.026	293.429	1181.48
																								57	3.886	237.893	924.4
																								58	3.437	226.432	778.345
																								59	4.391	255.974	1124.06
																								60	6.805	326.151	2219.3
																								61	4.062	279.129	1133.71
																								62	4.343	208.472	905.38
																								63	6.079	352.015	2139.99
																								64	12.027	115.31	1386.79
																								65	19.143	113.549	2173.69
																								66	28.919	115.619	3343.62
																								zip1Δ GFP-PCH2_03	Area	Mean	IntDen
																								1	6.114	266.042	1626.69
																								2	6.857	218.777	1500.21
																								3	6.259	214.197	1340.76
																								4	5.415	197.373	1068.87
																								5	5.328	226.627	1207.37
																								6	4.615	282.999	1306.17
																								7	5.301	238.043	1261.91
																								8	5.631	202.56	1140.59
																								9	5.6	203.907	1141.9
																								10	4.062	273.055	1109.05
																								11	6.712	326.054	2188.54
																								12	4.387	324.896	1425.29
																								13	4.629	318.026	1472.03
																								14	4.207	259.846	1093.09
																								15	4.659	240.804	1122.01
																								16	5.851	187.255	1095.56
																								17	4.712	193.544	912.013
																								18	6.95	203.562	1414.67
																								19	4.994	231.091	1153.95
																								20	3.218	168.128	540.978
																								21	3.886	180.416	701.06
																								22	5.772	275.759	1591.56
																								23	5.152	237.692	1224.53
																								24	6.796	212.167	1441.83
																								25	4.624	193.87	896.505
																								26	4.321	185.966	803.554
																								27	4.501	347.771	1565.38
																								28	3.877	250.687	971.913
																								29	6.04	218.902	1322.1
																								30	4.079	241.418	984.793
																								31	6.365	241.742	1538.68
																								32	4.976	261.059	1299.01
																								33	4.211	314.095	1322.68
																								34	5.363	302.888	1624.31
																								35	4.343	273.979	1189.87
																								36	2.963	279.616	828.416
																								37	4.004	374.788	1500.83
																								38	4.936	404.196	1995.26
																								39	3.437	298.836	1027.23
																								40	3.886	221.502	860.711
																								41	3.306	222.89	736.775
																								42	4.22	175.317	739.812
																								43	46.084	115.465	5321.12
																								44	32.809	120.989	3969.59
																								45	37.337	117.584	4390.24

## Sheet: Fig 4B
Fig 4B: Pch2 signal in chromosome spreads (IntDen)
GFP-PCH2	GFP-NES-PCH2	GFP-NLS-PCH2	GFP-NLS-PCH2 (hom)	pch2Δ	zip1Δ GFP-PCH2	zip1Δ GFP-NES-PCH2	zip1Δ GFP-NLS-PCH2	zip1Δ GFP-NLS-PCH2 (hom)	zip1Δ pch2Δ
192981	129617	553155	543295	74868	128008	100613	354648	290458	61538
216379	117070	320349	611526	71030	132190	132864	307457	397635	39440
193954	221307	424255	799803	62286	106921	97919	316484	370010	74177
122652	289528	757492	784363	80841	134304	121656	237625	547262	75803
171665	103187	317435	552065	75516	150189	99232	212764	528426	45888
205510	121186	299468	396467	73021	260054	99572	216556	479263	60829
274806	82702	369187	955165	52785	248061	94906	265425	500624	53107
160008	99657	568246	505276	63476	243613	134934	208522	416818	61125
339864	99951	401206	565059	99223	111984	127625	247919	259512	70554
234581	74863	448442	955513	118640	112700	116752	275290	443515	53150
217886	88197	456548	326668	178375	161844	78387	198871	590097	62831
233359	118583	413453	303205	159492	112419	132184	296945	514526	63940
402049	146660	323213	562541	169162	105817	124162	206639	793009	68361
202872	151120	511465	281039	148745	174498	124169	198444	361272	54226
145020	120227	90811	436721	133049	116961	115960	327015	363022	54239
167767	127487	262445	577491	131439	130674	98430	269073	635742	43923
243926	123684	175889	492725	115803	127240	160351	285860	348048	70371
173829	130553	213580	249954	106213	198799	176443	321710	508136	56419
183960	115325	194155	659837	162853	125816	125815	459100	515553	74900
267191	247938	130411	820456	204243	124405	97526	479692	354835	126960
264461	193679	186209	840515	146506	115529	141623	495865	373762	136352
296969	160216		422805	150961	105807	116762	478407	244893	131323
148758	190155		648324		95158	120225	502680	297444	96631
261897	106267		432157		187187	104480	577897	716005	153459
162874	148746		322935		89976	116693	440923	267103	102294
	184230		912309		235442	139501	493370	216092	124643
			469324		172388	155823	291998	595898	150873
					109597	120230	642650	667555	155399
					140087	91674	466690	754236	137444
					158964	129919	414296	721672	184738
					324729	135939	377224	532951	148234
					133981	114062	500792	708382	133456
					230474	145328	388279	1044963	179383
					181380	164604	548597	890422	64868
					164601		479854	825837
					199540		342952	501843
					228269			452881
					115957			393173
					134143			616099
					170576			557817
					165189			482320
					140362
					347704

## Sheet: Fig 4C
Fig 4C: Hop1 signal in chromosome spreads (IntDen)
GFP-PCH2	GFP-NES-PCH2	GFP-NLS-PCH2	GFP-NLS-PCH2 (hom)	pch2Δ	zip1Δ GFP-PCH2	zip1Δ GFP-NES-PCH2	zip1Δ GFP-NLS-PCH2	zip1Δ GFP-NLS-PCH2 (hom)	zip1Δ pch2Δ
234445	254177	372175	163501	190429	515358	679218	400335	217218	107082
153914	240118	154058	220556	254834	547166	601079	411484	218928	108199
206800	239241	251731	187265	203813	619159	594742	380886	290446	129183
191819	430584	463159	215620	177834	313896	415512	290421	276476	161620
174255	155865	208819	159044	179479	471988	539499	370939	598338	89979
254272	225164	125098	207481	164981	659402	609993	350453	349342	107406
215818	146347	114100	62930	211003	673330	399160	421030	575212	115654
106305	208292	96471	67819	222716	330580	352117	268479	428803	80337
139732	212590	189904	77946	346492	415476	455749	257578	62168	191717
205217	193718	125873	103918	182320	626101	427861	418013	158338	112191
128757	226985	217939	55372	439083	736450	333935	155542	208704	169281
137545	392982	217391	66831	360567	747408	325434	469442	140644	128373
358872	518016	276190	57991	290835	529912	453545	174385	246435	144188
142783	650459	112474	81482	491271	579547	618554	116828	284184	93682
145936	349205	117558	125806	331930	617152	333165	293943	358618	106623
108090	283417	305309	97980	245523	901437	457382	149566	215291	86339
155088	356703	126026	67750	301020	454024	653784	318230	155157	162140
157982	255354	177028	68944	318930	469719	1104208	236948	229525	86411
169994	267677	170489	107276	361114	917773	679005	311956	625097	148740
309631	556973	163412	140190	576552	458376	455139	266949	411407	72045
265502	390469	178967	85446	467734	703331	384620	564339	135771	293387
212211	489783		114102	466238	336939	465947	533077	446096	262696
336944	460849		211628		373376	374643	311268	630233	258109
194350	207660		92951		467191	437119	345321	179911	204567
169398	616868		126117		674106	508246	337745	125627	287323
	467578		103382		930773	778200	383242	130966	179126
			190325		1193609	614913	456449	102737	314760
			225707		873891	588373	403312	228630	249159
					786908	344301	447620	167843	259022
					628960	550219	211660	191537	264647
					1124633	404077	268269	207832	211065
					1234829	489201	410186	175965	327856
					1439022	454942	345893	521761	281509
					889207	676230	363627	450288	399689
					1157184		318416	474401	212339
					749137		209539	701588
					1399954			510074
					889256			281683
					890466			830402
					1344293			719332
					1099514			547300

[truncated: 16 more sheets: Fig 5A, Fig 5B, Fig 5D, Fig 6B_S8C Fig, Fig 6C, Fig 6D, Fig 6E, Fig 7D, Fig 7E, Figure 7F, S2B Fig, S5B Fig_S8D Fig, S5C Fig, S5D Fig, S6C Fig, S6D Fig]
