# Supplementary material for: Pch2 orchestrates the meiotic recombination checkpoint from the cytoplasm
Source: PLoS Genet. 2021 Jul 14;17(7):e1009560. doi: 10.1371/journal.pgen.1009560 (PMC8312941; doi:10.1371/journal.pgen.1009560)
Supplement: S2 File — (XLSX) [file pgen.1009560.s013.xlsx]

## Sheet: Fig 1D
Statistics Fig 1D		two-tailed Student t-test. C.I. 95%
	zip1Δ GFP-PCH2	zip1Δ GFP-PCH2 orc1-3mAID				*	P= 0.01 to 0.05
zip1Δ GFP-PCH2		****				**	P= 0.001 to 0.01
zip1Δ GFP-PCH2 orc1-3mAID	****					***	P= 0.0001 to 0.001
						****	P<0.0001

## Sheet: Fig 3B
Statistics Fig 3B			two-tailed Student t-test. C.I. 95%
	GFP-PCH2	GFP-NES-PCH2	GFP-NLS-PCH2	GFP-NLS-PCH2 (hom)	zip1Δ GFP-PCH2	zip1Δ GFP-NES-PCH2	zip1Δ GFP-NLS-PCH2	zip1Δ GFP-NLS-PCH2 (hom)			*	P= 0.01 to 0.05
GFP-PCH2		****	****	****	****	****	****	****			**	P= 0.001 to 0.01
GFP-NES-PCH2	****		****	****	****	****	****	****			***	P= 0.0001 to 0.001
GFP-NLS-PCH2	****	****		****	****	****	****	****			****	P<0.0001
GFP-NLS-PCH2 (hom)	****	****	****		****	****	****	****
zip1Δ GFP-PCH2	****	****	****	****		****	****	****
zip1Δ GFP-NES-PCH2	****	****	****	****	****		****	****
zip1Δ GFP-NLS-PCH2	****	****	****	****	****	****		****
zip1Δ GFP-NLS-PCH2 (hom)	****	****	****	****	****	****	****

## Sheet: Fig 3C
Statistics Fig 3C			two-tailed Student t-test. C.I. 95%
	GFP-PCH2	GFP-NES-PCH2	GFP-NLS-PCH2	GFP-NLS-PCH2 (hom)	zip1Δ GFP-PCH2	zip1Δ GFP-NES-PCH2	zip1Δ GFP-NLS-PCH2	zip1Δ GFP-NLS-PCH2 (hom)			*	P= 0.01 to 0.05
GFP-PCH2		*	****	****	****	0.3285	*	****			**	P= 0.001 to 0.01
GFP-NES-PCH2	*		****	****	****	0.5006	****	****			***	P= 0.0001 to 0.001
GFP-NLS-PCH2	****	****		***	****	****	****	****			****	P<0.0001
GFP-NLS-PCH2 (hom)	****	****	***		****	****	**	0.2576
zip1Δ GFP-PCH2	****	****	****	****		****	****	****
zip1Δ GFP-NES-PCH2	0.3285	0.5006	****	****	****		**	****
zip1Δ GFP-NLS-PCH2	*	****	****	**	****	**		****
zip1Δ GFP-NLS-PCH2 (hom)	****	****	****	0.2576	****	****	****

## Sheet: Fig 4B
Statistics Fig 4B			two-tailed Student t-test. C.I. 95%
	GFP-PCH2	GFP-NES-PCH2	GFP-NLS-PCH2	GFP-NLS-PCH2 (hom)	pch2Δ	zip1Δ GFP-PCH2	zip1Δ GFP-NES-PCH2	zip1Δ GFP-NLS-PCH2	zip1Δ GFP-NLS-PCH2 (hom)	zip1Δ pch2Δ			*	P= 0.01 to 0.05
GFP-PCH2		****	***	****	****	***	****	****	****	****			**	P= 0.001 to 0.01
GFP-NES-PCH2	****		****	****	0.0842	0.1675	0.051	****	****	***			***	P= 0.0001 to 0.001
GFP-NLS-PCH2	***	****		***	****	****	****	0.7657	**	****			****	P<0.0001
GFP-NLS-PCH2 (hom)	****	****	***		****	****	****	****	0.2456	0.2456
pch2Δ	****	0.0842	****	****		**	0.5743	****	****	0.0501
zip1Δ GFP-PCH2	***	0.1675	****	****	**		***	****	****	****
zip1Δ GFP-NES-PCH2	****	0.051	****	****	0.5743	***		****	****	***
zip1Δ GFP-NLS-PCH2	****	****	0.7657	****	****	****	****		***	****
zip1Δ GFP-NLS-PCH2 (hom)	****	****	**	0.2456	****	****	****	***		****
zip1Δ pch2Δ	****	***	****	0.2456	0.0501	****	***	****	****

## Sheet: Fig 4C
Statistics Fig 4C			two-tailed Student t-test. C.I. 95%
	GFP-PCH2	GFP-NES-PCH2	GFP-NLS-PCH2	GFP-NLS-PCH2 (hom)	pch2Δ	zip1Δ GFP-PCH2	zip1Δ GFP-NES-PCH2	zip1Δ GFP-NLS-PCH2	zip1Δ GFP-NLS-PCH2 (hom)	zip1Δ pch2Δ			*	P= 0.01 to 0.05
GFP-PCH2		****	0.891	***	***	****	****	****	***	0.5625			**	P= 0.001 to 0.01
GFP-NES-PCH2	****		***	****	0.4457	****	****	0.857	0.9733	****			***	P= 0.0001 to 0.001
GFP-NLS-PCH2	0.891	***		**	**	****	****	****	**	0.535			****	P<0.0001
GFP-NLS-PCH2 (hom)	***	****	**		****	****	****	****	****	**
pch2Δ	***	0.4457	**	****		****	****	0.4218	0.5404	****
zip1Δ GFP-PCH2	****	****	****	****	****		***	****	****	****
zip1Δ GFP-NES-PCH2	****	****	****	****	****	***		****	****	****
zip1Δ GFP-NLS-PCH2	****	0.857	****	****	0.4218	****	****		0.9086	****
zip1Δ GFP-NLS-PCH2 (hom)	***	0.9733	**	****	0.5404	****	****	0.9086		****
zip1Δ pch2Δ	0.5625	****	0.535	**	****	****	****	****	****

## Sheet: Fig 6B
Statistics Fig 6B			two-tailed Student t-test. C.I. 95%
	GFP-PCH2	zip1Δ GFP-PCH2	zip1Δ GFP-PCH2 dot1Δ	zip1Δ GFP-NES-PCH2	zip1Δ GFP-NES-PCH2 dot1Δ	zip1Δ GFP-PCH2 orc1-3mAID	zip1Δ GFP-PCH2 orc1-3mAID dot1Δ		*	P= 0.01 to 0.05
GFP-PCH2		****	****	****	****	****	****		**	P= 0.001 to 0.01
zip1Δ GFP-PCH2	****		***	****	****	****	****		***	P= 0.0001 to 0.001
zip1Δ GFP-PCH2 dot1Δ	****	***		****	****	****	****		****	P<0.0001
zip1Δ GFP-NES-PCH2	****	****	****		0.1162	**	0.2019
zip1Δ GFP-NES-PCH2 dot1Δ	****	****	****	0.1162		0.0777	0.8878
zip1Δ GFP-PCH2 orc1-3mAID	****	****	****	**	0.0777		0.0722
zip1Δ GFP-PCH2 orc1-3mAID dot1Δ	****	****	****	0.2019	0.8878	0.0722

## Sheet: Fig 7D
Statistics Fig 7D			two-tailed Student t-test. C.I. 95%
	zip1Δ GFP-PCH2	zip1Δ GFP-NES-PCH2	zip1Δ GFP-NES-PCH2 PIL1-GBP-mCh	zip1Δ pch2Δ
zip1Δ GFP-PCH2		0.2246	****	****			*	P= 0.01 to 0.05
zip1Δ GFP-NES-PCH2	0.2246		****	****			**	P= 0.001 to 0.01
zip1Δ GFP-NES-PCH2 PIL1-GBP-mCh	****	****		****			***	P= 0.0001 to 0.001
zip1Δ pch2Δ	****	****	****				****	P<0.0001

## Sheet: S2 Fig
Statistics S2B Fig			two-tailed Student t-test. C.I. 95%
	zip1Δ p[GFP-PCH2]	zip1Δ p[GFP-NES-PCH2]	zip1Δ p[GFP-NLS-PCH2]			*	P= 0.01 to 0.05
zip1Δ p[GFP-PCH2]		****	****			**	P= 0.001 to 0.01
zip1Δ p[GFP-NES-PCH2]	****		****			***	P= 0.0001 to 0.001
zip1Δ p[GFP-NLS-PCH2]	****	****				****	P<0.0001

## Sheet: S5B Fig
Statistics S5B Fig			two-tailed Student t-test. C.I. 95%
	GFP-PCH2	GFP-PCH2 nup2Δ	zip1Δ GFP-PCH2	zip1Δ GFP-PCH2 nup2Δ			*	P= 0.01 to 0.05
GFP-PCH2		****	****	****			**	P= 0.001 to 0.01
GFP-PCH2 nup2Δ	****		****	****			***	P= 0.0001 to 0.001
zip1Δ GFP-PCH2	****	****		****			****	P<0.0001
zip1Δ GFP-PCH2 nup2Δ	****	****	****

## Sheet: S5C Fig
Statistics S5C Fig			two-tailed Student t-test. C.I. 95%
	GFP-PCH2	GFP-PCH2 nup2Δ	zip1Δ GFP-PCH2	zip1Δ GFP-PCH2 nup2Δ			*	P= 0.01 to 0.05
GFP-PCH2		0.9417	0.0738	****			**	P= 0.001 to 0.01
GFP-PCH2 nup2Δ	0.9417		*	****			***	P= 0.0001 to 0.001
zip1Δ GFP-PCH2	0.0738	*		****			****	P<0.0001
zip1Δ GFP-PCH2 nup2Δ	****	****	****

[truncated: 4 more sheets: S8A Fig, S8B Fig, S8C Fig, S8D Fig]
